# Supplementary material for: Ethyl 2-cyano-5-oxo-5-(thio­phen-2-yl)-3-(3,4,5-trimeth­oxy­phen­yl)penta­noate
Source: Acta Crystallogr Sect E Struct Rep Online. 2012 Nov 3;68(Pt 12):o3275. doi: 10.1107/S1600536812044522 (PMC3588823; doi:10.1107/S1600536812044522)
Supplement: Supplementary file 1 [file e-68-o3275-sup1.cif]

##############################################################################
#                                                                            #
# This CIF contains the data in a paper accepted for publication in          #
# Acta Crystallographica Section E. It conforms to the requirements of       #
# Notes for Authors for Acta Crystallographica Section E, and has been       #
# peer reviewed under the auspices of the IUCr Commission on Journals.       #
#                                                                            #
# Full details of the Crystallographic Information File format               #
# are given in the paper "The Crystallographic Information File (CIF):       #
# a New Standard Archive File for Crystallography" by S. R. Hall, F. H.      #
# Allen and I. D. Brown [Acta Cryst. (1991), A47, 655-685].                  #
#                                                                            #
# The current version of the core CIF dictionary is obtainable from          #
# ftp://ftp.iucr.org/pub/cif_core.dic.                                       #
#                                                                            #
# Software is freely available for graphical display of the structure(s)     #
# in this CIF. For information consult the CIF software page                 #
# http://www.iucr.org/resources/cif/software.                                #
#                                                                            #
# This file may be used for bona fide research purposes within the           #
# scientific community so long as proper attribution is given to the journal # 
# article from which it was obtained.                                        #
#                                                                            #
##############################################################################
data_global
_audit_creation_method     'PLATON <TABLE ACC> option'
_journal_date_recd_electronic     2012-10-18
_journal_date_accepted     2012-10-27
_journal_name_full     'Acta Crystallographica, Section E'
_journal_year     2012
_journal_volume     68
_journal_issue     12
_journal_page_first     o3275
_journal_page_last     o3275
_journal_paper_category     QO
_journal_paper_doi     10.1107/S1600536812044522
_journal_coeditor_code     IS5211
_publ_contact_author_name
;
'Dr. Lokanath N. K.'
;
_publ_contact_author_address
;
Department of Studies in Physics
Manasagangotri
University of Mysore
Mysore 570 006
India
;
_publ_contact_author_email     'lokanath@physics.uni-mysore.ac.in'
_publ_contact_author_fax     '+91-821-2419333'
_publ_contact_author_phone     '+91-821-2419610'
_publ_section_title
;
Ethyl 2-cyano-5-oxo-5-(thiophen-2-yl)-3-(3,4,5-trimethoxyphenyl)pentanoate
;
loop_
    _publ_author_name
    _publ_author_address
    'Prabhuswamy, M.'
;
Department of Studies in Physics
Manasagangotri
University of Mysore
Mysore 570 006
India
;
    'Madan Kumar, S.'
;
Department of Studies in Physics
Manasagangotri
University of Mysore
Mysore 570 006
India
;
    'Raghavendra, K. R.'
;
Department of Studies in Chemistry
University of Mysore
Manasagangotri
Mysore 570 006
India
;
    'Abdoh, M. M. M.'
;
Department of Physics
Faculty of Science
An Najah National University
Nabtus West Bank
Palestinian Territories
;
    'Shashikanth, S.'
;
Department of Studies in Chemistry
University of Mysore
Manasagangotri
Mysore 570 006
India
;
    'Lokanath, N. K.'
;
Department of Studies in Physics
Manasagangotri
University of Mysore
Mysore 570 006
India
;
data_I
_chemical_name_systematic
;
Ethyl 2-cyano-5-oxo-5-(thiophen-2-yl)-3-(3,4,5-trimethoxyphenyl)pentanoate
;
_chemical_formula_moiety     'C21 H23 N O6 S'
_chemical_formula_sum     'C21 H23 N O6 S'
_chemical_formula_iupac     'C21 H23 N O6 S'
_chemical_formula_weight     417.47
_symmetry_cell_setting     triclinic
_symmetry_space_group_name_H-M     'P -1'
_symmetry_space_group_name_Hall     '-P 1'
loop_
    _symmetry_equiv_pos_site_id
    _symmetry_equiv_pos_as_xyz
    1 x,y,z
    2 -x,-y,-z
_cell_length_a     8.4308(5)
_cell_length_b     10.5025(6)
_cell_length_c     12.3059(6)
_cell_angle_alpha     98.530(2)
_cell_angle_beta     107.950(2)
_cell_angle_gamma     97.966(3)
_cell_volume     1005.26(10)
_cell_formula_units_Z     2
_cell_measurement_reflns_used     3965
_cell_measurement_theta_min     1.8
_cell_measurement_theta_max     26.0
_cell_measurement_temperature     296
_cell_special_details
;
;
_exptl_crystal_description     'block'
_exptl_crystal_colour     'white'
_exptl_crystal_size_max     0.220
_exptl_crystal_size_mid     0.200
_exptl_crystal_size_min     0.190
_exptl_crystal_size_rad     ?
_exptl_crystal_density_diffrn     1.379
_exptl_crystal_density_meas     ?
_exptl_crystal_density_method     'Not Measured'
_exptl_crystal_F_000     440
_exptl_absorpt_coefficient_mu     0.199
_exptl_absorpt_correction_type     none
_exptl_absorpt_process_details     ?
_exptl_absorpt_correction_T_min     .
_exptl_absorpt_correction_T_max     .
_exptl_special_details
;
IR: 2249 cm^-1^ (CN), 1758 cm^-1^ (esterCO). ^1^H NMR: 400 MHz (CDCl~3~)
<i>\d</i>: 7.8 (1<i>H</i>, s), 7.3 (1<i>H</i>, s), 7.15 (1<i>H</i>, s), 6.6
(2<i>H</i>, s), 4.3 (1<i>H</i>, m), 4.2 (2<i>H</i>, q), 3.91 (1<i>H</i>, d),
3.88(6<i>H</i>, s), 3.8 (3<i>H</i>, s), 3.58 (2<i>H</i>, d), 1.23 (3<i>H</i>,
t). MS: (<i>M</i>^+^+1): 417.114.
;
_diffrn_ambient_temperature     296
_diffrn_radiation_type     'MoK\a'
_diffrn_radiation_wavelength     0.71073
_diffrn_radiation_source     'fine-focus sealed tube'
_diffrn_radiation_monochromator     graphite
_diffrn_measurement_device_type     'Oxford Diffraction Xcalibur Eos'
_diffrn_measurement_method     '\w scans'
_diffrn_detector_area_resol_mean     16.0839
_diffrn_reflns_number     16712
_diffrn_reflns_av_R_equivalents     0.0272
_diffrn_reflns_av_sigmaI/netI     0.0248
_diffrn_reflns_theta_min     1.78
_diffrn_reflns_theta_max     26.02
_diffrn_reflns_theta_full     26.02
_diffrn_measured_fraction_theta_max     0.998
_diffrn_measured_fraction_theta_full     0.998
_diffrn_reflns_limit_h_min     -10
_diffrn_reflns_limit_h_max     10
_diffrn_reflns_limit_k_min     -12
_diffrn_reflns_limit_k_max     12
_diffrn_reflns_limit_l_min     -15
_diffrn_reflns_limit_l_max     15
_diffrn_reflns_reduction_process
;
;
_refine_special_details
;
Refinement on <i>F</i>^2^ for ALL reflections except those flagged by the user
for potential systematic errors. Weighted <i>R</i>-factors <i>wR</i> and all
goodnesses of fit <i>S</i> are based on <i>F</i>^2^, conventional
<i>R</i>-factors <i>R</i> are based on <i>F</i>, with <i>F</i> set to zero for
negative <i>F</i>^2^. The observed criterion of <i>F</i>^2^ > \s(<i>F</i>^2^)
is used only for calculating -<i>R</i>-factor-obs <i>etc</i>. and is not
relevant to the choice of reflections for refinement. <i>R</i>-factors based
on <i>F</i>^2^ are statistically about twice as large as those based on
<i>F</i>, and <i>R</i>-factors based on ALL data will be even larger.
;
_reflns_number_total     3965
_reflns_number_gt     3498
_reflns_threshold_expression     I>2\s(I)
_refine_ls_structure_factor_coef     Fsqd
_refine_ls_matrix_type     full
_refine_ls_R_factor_all     0.0377
_refine_ls_R_factor_gt     0.0323
_refine_ls_wR_factor_gt     0.0763
_refine_ls_wR_factor_ref     0.0797
_refine_ls_goodness_of_fit_ref     1.035
_refine_ls_restrained_S_all     1.035
_refine_ls_number_reflns     3965
_refine_ls_number_parameters     266
_refine_ls_number_restraints     0
_refine_ls_number_constraints     ?
_refine_ls_hydrogen_treatment     constr
_refine_ls_weighting_scheme     calc
_refine_ls_weighting_details
         'calc w=1/[\s^2^(Fo^2^)+(0.0336P)^2^+0.4919P] where P=(Fo^2^+2Fc^2^)/3'
_atom_sites_solution_hydrogens     geom
_atom_sites_solution_primary     direct
_atom_sites_solution_secondary     difmap
_refine_ls_shift/su_max     0.000
_refine_ls_shift/su_mean     0.000
_refine_diff_density_max     0.300
_refine_diff_density_min     -0.292
_refine_ls_extinction_method     'none'
loop_
    _atom_type_symbol
    _atom_type_description
    _atom_type_scat_dispersion_real
    _atom_type_scat_dispersion_imag
    _atom_type_scat_source
    S S 0.1246 0.1234 'International Tables Vol C Tables 4.2.6.8 and 6.1.1.4'
    O O 0.0106 0.0060 'International Tables Vol C Tables 4.2.6.8 and 6.1.1.4'
    N N 0.0061 0.0033 'International Tables Vol C Tables 4.2.6.8 and 6.1.1.4'
    H H 0.0000 0.0000 'International Tables Vol C Tables 4.2.6.8 and 6.1.1.4'
    C C 0.0033 0.0016 'International Tables Vol C Tables 4.2.6.8 and 6.1.1.4'
_computing_data_collection     'CrysAlis PRO (Oxford Diffraction, 2009)'
_computing_cell_refinement     'CrysAlis PRO (Oxford Diffraction, 2009)'
_computing_data_reduction     'CrysAlis PRO (Oxford Diffraction, 2009)'
_computing_structure_solution     'SHELXS97 (Sheldrick, 2008)'
_computing_structure_refinement     'SHELXL97 (Sheldrick, 2008)'
_computing_molecular_graphics     '<i>Mercury</i> (Macrae <i>et al.</i>, 2006)'
_computing_publication_material
                                   '<i>Mercury</i> (Macrae <i>et al.</i>, 2006)'
loop_
    _atom_site_type_symbol
    _atom_site_label
    _atom_site_fract_x
    _atom_site_fract_y
    _atom_site_fract_z
    _atom_site_U_iso_or_equiv
    _atom_site_thermal_displace_type
    _atom_site_calc_flag
    _atom_site_refinement_flags
    _atom_site_occupancy
    S S1 0.28565(5) 1.06346(3) 0.11584(3) 0.02100(10)
                                                    Uani . . 1.000
    O O1 0.51411(14) 0.95781(10) 0.30335(8) 0.0242(3) Uani . . 1.000
    O O2 0.30973(12) 0.61342(9) 0.55116(8) 0.0190(3) Uani . . 1.000
    O O3 0.05123(12) 0.47024(9) 0.37057(8) 0.0185(3) Uani . . 1.000
    O O4 0.07586(12) 0.41627(10) 0.15717(8) 0.0196(3) Uani . . 1.000
    O O5 0.97151(12) 0.73365(10) 0.20324(8) 0.0209(3) Uani . . 1.000
    O O6 1.01797(12) 0.78955(9) 0.39592(8) 0.0170(3) Uani . . 1.000
    N N1 0.65206(15) 0.45085(12) 0.09731(11) 0.0234(4) Uani . . 1.000
    C C1 0.18369(17) 1.03613(14) -0.03091(12) 0.0200(4) Uani . . 1.000
    C C2 0.21615(18) 0.92745(14) -0.08935(12) 0.0207(4) Uani . . 1.000
    C C3 0.32723(18) 0.86473(14) -0.01290(12) 0.0193(4) Uani . . 1.000
    C C4 0.37613(17) 0.92704(13) 0.10141(12) 0.0160(4) Uani . . 1.000
    C C5 0.49077(17) 0.89505(13) 0.20599(11) 0.0161(4) Uani . . 1.000
    C C6 0.58474(17) 0.78544(13) 0.18750(11) 0.0156(4) Uani . . 1.000
    C C7 0.63629(16) 0.72138(12) 0.29378(11) 0.0139(3) Uani . . 1.000
    C C8 0.48318(16) 0.64602(12) 0.31321(11) 0.0140(3) Uani . . 1.000
    C C9 0.47425(17) 0.66368(13) 0.42533(11) 0.0146(3) Uani . . 1.000
    C C10 0.33230(17) 0.60120(13) 0.44517(11) 0.0152(4) Uani . . 1.000
    C C11 0.19780(17) 0.52151(13) 0.35220(11) 0.0150(4) Uani . . 1.000
    C C12 0.21070(16) 0.49990(13) 0.24072(11) 0.0153(3) Uani . . 1.000
    C C13 0.35232(17) 0.56266(13) 0.22062(11) 0.0151(4) Uani . . 1.000
    C C14 0.77024(16) 0.63512(13) 0.28577(11) 0.0147(4) Uani . . 1.000
    C C15 0.93232(17) 0.72248(13) 0.28766(11) 0.0149(3) Uani . . 1.000
    C C17 0.44421(18) 0.69491(14) 0.64868(11) 0.0201(4) Uani . . 1.000
    C C18 0.03823(19) 0.33577(14) 0.37964(13) 0.0224(4) Uani . . 1.000
    C C19 0.09595(18) 0.37209(14) 0.04739(12) 0.0216(4) Uani . . 1.000
    C C20 0.70638(17) 0.53120(13) 0.17950(12) 0.0168(4) Uani . . 1.000
    C C21 1.17352(17) 0.88197(14) 0.41028(12) 0.0202(4) Uani . . 1.000
    C C22 1.1345(2) 1.00956(14) 0.37958(13) 0.0243(4) Uani . . 1.000
    H H1 0.11360 1.08950 -0.06710 0.0240 Uiso calc R 1.000
    H H2 0.17080 0.89800 -0.16980 0.0250 Uiso calc R 1.000
    H H3 0.36310 0.78930 -0.03780 0.0230 Uiso calc R 1.000
    H H6A 0.68590 0.82030 0.17130 0.0190 Uiso calc R 1.000
    H H6B 0.51270 0.71930 0.12010 0.0190 Uiso calc R 1.000
    H H7 0.69170 0.79260 0.36220 0.0170 Uiso calc R 1.000
    H H9 0.56340 0.71740 0.48710 0.0180 Uiso calc R 1.000
    H H13 0.35970 0.54910 0.14610 0.0180 Uiso calc R 1.000
    H H14 0.79750 0.59380 0.35390 0.0180 Uiso calc R 1.000
    H H17A 0.54680 0.66130 0.65800 0.0300 Uiso calc R 1.000
    H H17B 0.41450 0.69530 0.71800 0.0300 Uiso calc R 1.000
    H H17C 0.46160 0.78280 0.63550 0.0300 Uiso calc R 1.000
    H H18A 0.03270 0.28360 0.30710 0.0340 Uiso calc R 1.000
    H H18B -0.06280 0.30720 0.39710 0.0340 Uiso calc R 1.000
    H H18C 0.13600 0.32590 0.44090 0.0340 Uiso calc R 1.000
    H H19A 0.11030 0.44550 0.01080 0.0320 Uiso calc R 1.000
    H H19B -0.00320 0.30890 -0.00200 0.0320 Uiso calc R 1.000
    H H19C 0.19420 0.33230 0.05960 0.0320 Uiso calc R 1.000
    H H21A 1.23170 0.84380 0.36060 0.0240 Uiso calc R 1.000
    H H21B 1.24880 0.89780 0.49050 0.0240 Uiso calc R 1.000
    H H22A 1.06580 0.99480 0.29880 0.0360 Uiso calc R 1.000
    H H22B 1.23870 1.06950 0.39310 0.0360 Uiso calc R 1.000
    H H22C 1.07400 1.04620 0.42710 0.0360 Uiso calc R 1.000
loop_
    _atom_site_aniso_label
    _atom_site_aniso_U_11
    _atom_site_aniso_U_22
    _atom_site_aniso_U_33
    _atom_site_aniso_U_12
    _atom_site_aniso_U_13
    _atom_site_aniso_U_23
    S1 0.0241(2) 0.0211(2) 0.0196(2) 0.0112(2) 0.00660(10)
                                                         0.00510(10)
    O1 0.0334(6) 0.0209(5) 0.0182(5) 0.0120(4) 0.0065(4) 0.0025(4)
    O2 0.0206(5) 0.0222(5) 0.0150(5) 0.0019(4) 0.0084(4) 0.0029(4)
    O3 0.0158(5) 0.0190(5) 0.0255(5) 0.0046(4) 0.0120(4) 0.0068(4)
    O4 0.0160(5) 0.0241(5) 0.0162(5) -0.0015(4) 0.0058(4) 0.0008(4)
    O5 0.0206(5) 0.0233(5) 0.0196(5) 0.0014(4) 0.0101(4) 0.0021(4)
    O6 0.0154(5) 0.0173(5) 0.0168(5) -0.0002(4) 0.0046(4) 0.0036(4)
    N1 0.0211(6) 0.0187(6) 0.0283(7) 0.0050(5) 0.0073(5) -0.0007(5)
    C1 0.0162(7) 0.0214(7) 0.0230(7) 0.0041(6) 0.0047(6) 0.0096(6)
    C2 0.0208(7) 0.0197(7) 0.0185(7) 0.0020(6) 0.0031(6) 0.0043(5)
    C3 0.0203(7) 0.0151(7) 0.0215(7) 0.0027(5) 0.0065(6) 0.0029(5)
    C4 0.0148(6) 0.0136(7) 0.0211(7) 0.0038(5) 0.0071(5) 0.0049(5)
    C5 0.0164(7) 0.0140(6) 0.0189(7) 0.0017(5) 0.0070(5) 0.0049(5)
    C6 0.0158(7) 0.0156(7) 0.0184(6) 0.0039(5) 0.0083(5) 0.0061(5)
    C7 0.0146(6) 0.0122(6) 0.0155(6) 0.0029(5) 0.0056(5) 0.0030(5)
    C8 0.0143(6) 0.0123(6) 0.0184(6) 0.0061(5) 0.0069(5) 0.0057(5)
    C9 0.0150(6) 0.0125(6) 0.0159(6) 0.0039(5) 0.0038(5) 0.0035(5)
    C10 0.0187(7) 0.0151(7) 0.0158(6) 0.0075(5) 0.0084(5) 0.0056(5)
    C11 0.0143(6) 0.0138(6) 0.0207(7) 0.0059(5) 0.0084(5) 0.0064(5)
    C12 0.0141(6) 0.0136(6) 0.0183(6) 0.0050(5) 0.0045(5) 0.0036(5)
    C13 0.0166(7) 0.0162(7) 0.0153(6) 0.0060(5) 0.0073(5) 0.0047(5)
    C14 0.0153(7) 0.0134(6) 0.0159(6) 0.0034(5) 0.0056(5) 0.0034(5)
    C15 0.0138(6) 0.0134(6) 0.0186(6) 0.0064(5) 0.0054(5) 0.0036(5)
    C17 0.0239(7) 0.0224(7) 0.0139(6) 0.0047(6) 0.0063(5) 0.0034(5)
    C18 0.0232(7) 0.0192(7) 0.0263(7) 0.0006(6) 0.0112(6) 0.0066(6)
    C19 0.0207(7) 0.0232(7) 0.0176(7) 0.0005(6) 0.0063(6) -0.0016(6)
    C20 0.0132(6) 0.0159(7) 0.0241(7) 0.0055(5) 0.0083(5) 0.0061(6)
    C21 0.0133(7) 0.0214(7) 0.0220(7) -0.0010(6) 0.0027(5) 0.0033(6)
    C22 0.0264(8) 0.0184(7) 0.0273(8) 0.0003(6) 0.0105(6) 0.0033(6)
_geom_special_details
;
Bond distances, angles <i>etc</i>. have been calculated using the rounded
fractional coordinates. All su's are estimated from the variances of the
(full) variance-covariance matrix. The cell e.s.d.'s are taken into account in
the estimation of distances, angles and torsion angles
;
loop_
    _geom_bond_atom_site_label_1
    _geom_bond_atom_site_label_2
    _geom_bond_site_symmetry_1
    _geom_bond_site_symmetry_2
    _geom_bond_distance
    _geom_bond_publ_flag
    S1 C1 . . 1.7040(14) n
    S1 C4 . . 1.7254(15) n
    O1 C5 . . 1.2219(16) n
    O2 C10 . . 1.3653(16) n
    O2 C17 . . 1.4303(17) n
    O3 C11 . . 1.3755(18) n
    O3 C18 . . 1.4249(18) n
    O4 C12 . . 1.3623(17) n
    O4 C19 . . 1.4304(17) n
    O5 C15 . . 1.1996(17) n
    O6 C15 . . 1.3342(16) n
    O6 C21 . . 1.4651(18) n
    N1 C20 . . 1.1397(19) n
    C1 C2 . . 1.364(2) no
    C2 C3 . . 1.417(2) no
    C3 C4 . . 1.368(2) no
    C4 C5 . . 1.4679(19) no
    C5 C6 . . 1.514(2) no
    C6 C7 . . 1.5309(18) no
    C7 C8 . . 1.521(2) no
    C7 C14 . . 1.559(2) no
    C8 C9 . . 1.3913(18) no
    C8 C13 . . 1.3941(19) no
    C9 C10 . . 1.390(2) no
    C10 C11 . . 1.3959(19) no
    C11 C12 . . 1.3971(18) no
    C12 C13 . . 1.391(2) no
    C14 C15 . . 1.528(2) no
    C14 C20 . . 1.4734(19) no
    C21 C22 . . 1.497(2) no
    C1 H1 . . 0.9300 no
    C2 H2 . . 0.9300 no
    C3 H3 . . 0.9300 no
    C6 H6A . . 0.9700 no
    C6 H6B . . 0.9700 no
    C7 H7 . . 0.9800 no
    C9 H9 . . 0.9300 no
    C13 H13 . . 0.9300 no
    C14 H14 . . 0.9800 no
    C17 H17A . . 0.9600 no
    C17 H17B . . 0.9600 no
    C17 H17C . . 0.9600 no
    C18 H18A . . 0.9600 no
    C18 H18B . . 0.9600 no
    C18 H18C . . 0.9600 no
    C19 H19A . . 0.9600 no
    C19 H19B . . 0.9600 no
    C19 H19C . . 0.9600 no
    C21 H21A . . 0.9700 no
    C21 H21B . . 0.9700 no
    C22 H22A . . 0.9600 no
    C22 H22B . . 0.9600 no
    C22 H22C . . 0.9600 no
loop_
    _geom_angle_atom_site_label_1
    _geom_angle_atom_site_label_2
    _geom_angle_atom_site_label_3
    _geom_angle_site_symmetry_1
    _geom_angle_site_symmetry_2
    _geom_angle_site_symmetry_3
    _geom_angle
    _geom_angle_publ_flag
    C1 S1 C4 . . . 91.52(7) n
    C10 O2 C17 . . . 117.05(11) n
    C11 O3 C18 . . . 113.37(11) n
    C12 O4 C19 . . . 117.02(11) n
    C15 O6 C21 . . . 115.87(11) n
    S1 C1 C2 . . . 112.56(11) n
    C1 C2 C3 . . . 111.94(13) no
    C2 C3 C4 . . . 112.82(13) no
    S1 C4 C3 . . . 111.16(11) n
    S1 C4 C5 . . . 119.12(10) n
    C3 C4 C5 . . . 129.71(13) no
    O1 C5 C4 . . . 121.25(13) n
    O1 C5 C6 . . . 121.58(12) n
    C4 C5 C6 . . . 117.12(11) no
    C5 C6 C7 . . . 112.22(11) no
    C6 C7 C8 . . . 112.13(11) no
    C6 C7 C14 . . . 110.99(11) no
    C8 C7 C14 . . . 112.42(11) no
    C7 C8 C9 . . . 118.67(12) no
    C7 C8 C13 . . . 121.01(12) no
    C9 C8 C13 . . . 120.31(13) no
    C8 C9 C10 . . . 120.15(12) no
    O2 C10 C9 . . . 124.82(12) n
    O2 C10 C11 . . . 115.26(13) n
    C9 C10 C11 . . . 119.90(12) no
    O3 C11 C10 . . . 119.50(12) n
    O3 C11 C12 . . . 120.84(12) n
    C10 C11 C12 . . . 119.60(13) no
    O4 C12 C11 . . . 115.00(12) n
    O4 C12 C13 . . . 124.50(12) n
    C11 C12 C13 . . . 120.51(12) no
    C8 C13 C12 . . . 119.43(12) no
    C7 C14 C15 . . . 109.30(11) no
    C7 C14 C20 . . . 111.98(11) no
    C15 C14 C20 . . . 109.62(11) no
    O5 C15 O6 . . . 125.34(13) n
    O5 C15 C14 . . . 124.81(12) n
    O6 C15 C14 . . . 109.74(11) n
    N1 C20 C14 . . . 177.91(16) n
    O6 C21 C22 . . . 111.19(12) n
    S1 C1 H1 . . . 124.00 no
    C2 C1 H1 . . . 124.00 no
    C1 C2 H2 . . . 124.00 no
    C3 C2 H2 . . . 124.00 no
    C2 C3 H3 . . . 124.00 no
    C4 C3 H3 . . . 124.00 no
    C5 C6 H6A . . . 109.00 no
    C5 C6 H6B . . . 109.00 no
    C7 C6 H6A . . . 109.00 no
    C7 C6 H6B . . . 109.00 no
    H6A C6 H6B . . . 108.00 no
    C6 C7 H7 . . . 107.00 no
    C8 C7 H7 . . . 107.00 no
    C14 C7 H7 . . . 107.00 no
    C8 C9 H9 . . . 120.00 no
    C10 C9 H9 . . . 120.00 no
    C8 C13 H13 . . . 120.00 no
    C12 C13 H13 . . . 120.00 no
    C7 C14 H14 . . . 109.00 no
    C15 C14 H14 . . . 109.00 no
    C20 C14 H14 . . . 109.00 no
    O2 C17 H17A . . . 109.00 no
    O2 C17 H17B . . . 109.00 no
    O2 C17 H17C . . . 109.00 no
    H17A C17 H17B . . . 109.00 no
    H17A C17 H17C . . . 109.00 no
    H17B C17 H17C . . . 109.00 no
    O3 C18 H18A . . . 109.00 no
    O3 C18 H18B . . . 109.00 no
    O3 C18 H18C . . . 109.00 no
    H18A C18 H18B . . . 110.00 no
    H18A C18 H18C . . . 109.00 no
    H18B C18 H18C . . . 109.00 no
    O4 C19 H19A . . . 109.00 no
    O4 C19 H19B . . . 109.00 no
    O4 C19 H19C . . . 109.00 no
    H19A C19 H19B . . . 109.00 no
    H19A C19 H19C . . . 109.00 no
    H19B C19 H19C . . . 110.00 no
    O6 C21 H21A . . . 109.00 no
    O6 C21 H21B . . . 109.00 no
    C22 C21 H21A . . . 109.00 no
    C22 C21 H21B . . . 109.00 no
    H21A C21 H21B . . . 108.00 no
    C21 C22 H22A . . . 109.00 no
    C21 C22 H22B . . . 109.00 no
    C21 C22 H22C . . . 110.00 no
    H22A C22 H22B . . . 109.00 no
    H22A C22 H22C . . . 109.00 no
    H22B C22 H22C . . . 109.00 no
loop_
    _geom_torsion_atom_site_label_1
    _geom_torsion_atom_site_label_2
    _geom_torsion_atom_site_label_3
    _geom_torsion_atom_site_label_4
    _geom_torsion_site_symmetry_1
    _geom_torsion_site_symmetry_2
    _geom_torsion_site_symmetry_3
    _geom_torsion_site_symmetry_4
    _geom_torsion
    _geom_torsion_publ_flag
    C4 S1 C1 C2 . . . . 0.13(13) no
    C1 S1 C4 C3 . . . . -0.09(13) no
    C1 S1 C4 C5 . . . . 179.01(12) no
    C17 O2 C10 C9 . . . . -1.2(2) no
    C17 O2 C10 C11 . . . . -179.64(12) no
    C18 O3 C11 C10 . . . . -101.99(15) no
    C18 O3 C11 C12 . . . . 81.04(16) no
    C19 O4 C12 C11 . . . . -168.81(12) no
    C19 O4 C12 C13 . . . . 12.0(2) no
    C21 O6 C15 O5 . . . . -1.1(2) no
    C21 O6 C15 C14 . . . . -177.57(11) no
    C15 O6 C21 C22 . . . . 82.45(15) no
    S1 C1 C2 C3 . . . . -0.14(17) no
    C1 C2 C3 C4 . . . . 0.1(2) no
    C2 C3 C4 S1 . . . . 0.03(18) no
    C2 C3 C4 C5 . . . . -178.95(15) no
    S1 C4 C5 O1 . . . . 5.0(2) no
    S1 C4 C5 C6 . . . . -172.23(10) no
    C3 C4 C5 O1 . . . . -176.11(16) no
    C3 C4 C5 C6 . . . . 6.7(2) no
    O1 C5 C6 C7 . . . . 27.39(19) no
    C4 C5 C6 C7 . . . . -155.42(12) no
    C5 C6 C7 C8 . . . . 67.74(14) no
    C5 C6 C7 C14 . . . . -165.60(11) no
    C6 C7 C8 C9 . . . . -133.47(13) no
    C6 C7 C8 C13 . . . . 45.31(17) no
    C14 C7 C8 C9 . . . . 100.64(14) no
    C14 C7 C8 C13 . . . . -80.57(15) no
    C6 C7 C14 C15 . . . . 63.27(13) no
    C6 C7 C14 C20 . . . . -58.39(15) no
    C8 C7 C14 C15 . . . . -170.23(10) no
    C8 C7 C14 C20 . . . . 68.11(14) no
    C7 C8 C9 C10 . . . . 176.92(12) no
    C13 C8 C9 C10 . . . . -1.9(2) no
    C7 C8 C13 C12 . . . . -177.12(12) no
    C9 C8 C13 C12 . . . . 1.7(2) no
    C8 C9 C10 O2 . . . . -178.97(13) no
    C8 C9 C10 C11 . . . . -0.6(2) no
    O2 C10 C11 O3 . . . . 4.74(19) no
    O2 C10 C11 C12 . . . . -178.24(12) no
    C9 C10 C11 O3 . . . . -173.80(13) no
    C9 C10 C11 C12 . . . . 3.2(2) no
    O3 C11 C12 O4 . . . . -5.74(19) no
    O3 C11 C12 C13 . . . . 173.52(13) no
    C10 C11 C12 O4 . . . . 177.29(12) no
    C10 C11 C12 C13 . . . . -3.5(2) no
    O4 C12 C13 C8 . . . . -179.79(13) no
    C11 C12 C13 C8 . . . . 1.0(2) no
    C7 C14 C15 O5 . . . . -100.86(16) no
    C7 C14 C15 O6 . . . . 75.65(13) no
    C20 C14 C15 O5 . . . . 22.22(19) no
    C20 C14 C15 O6 . . . . -161.28(11) no
loop_
    _geom_hbond_atom_site_label_D
    _geom_hbond_atom_site_label_H
    _geom_hbond_atom_site_label_A
    _geom_hbond_site_symmetry_A
    _geom_hbond_distance_DH
    _geom_hbond_distance_HA
    _geom_hbond_distance_DA
    _geom_hbond_angle_DHA
    _geom_hbond_publ_flag
    C3 H3 N1 2_665 0.93 2.49 3.368(2) 157 yes
    C18 H18B O2 2_566 0.96 2.56 3.385(2) 143 yes
    C17 H17A Cg2 2_666 0.96 2.85 3.6327(16) 139 yes
_iucr_refine_instructions_details
;
TITL MK1 in P-1
CELL 0.71073 8.4308 10.5025 12.3059 98.530 107.950 97.966
ZERR 2.00 0.0005 0.0006 0.0006 0.002 0.002 0.003
LATT 1
SFAC  C   H   O   S   N
UNIT   42   46  12   2   2
L.S. 14
BOND $H
ACTA
TEMP 23.00
SIZE 0.19 0.20 0.22
SHEL 9999 0.81
OMIT -2 2 0
FMAP 2
PLAN 20
WGHT    0.033600    0.491900
FVAR       0.37287
MOLE   1
S1    4    0.285647    1.063457    0.115843    11.00000    0.02410    0.02106 =
         0.01959    0.00514    0.00656    0.01121
O4    3    0.075860    0.416270    0.157174    11.00000    0.01601    0.02406 =
         0.01624    0.00078    0.00579   -0.00150
O3    3    0.051231    0.470239    0.370573    11.00000    0.01584    0.01905 =
         0.02550    0.00685    0.01199    0.00462
O1    3    0.514113    0.957813    0.303354    11.00000    0.03335    0.02087 =
         0.01822    0.00254    0.00651    0.01196
O2    3    0.309732    0.613424    0.551158    11.00000    0.02061    0.02217 =
         0.01500    0.00292    0.00843    0.00185
C7    1    0.636285    0.721384    0.293778    11.00000    0.01456    0.01223 =
         0.01552    0.00303    0.00562    0.00288
AFIX  13
H7    2    0.691676    0.792569    0.362221    11.00000   -1.20000
AFIX   0
C8    1    0.483178    0.646016    0.313212    11.00000    0.01434    0.01229 =
         0.01845    0.00568    0.00689    0.00612
C9    1    0.474249    0.663685    0.425327    11.00000    0.01500    0.01247 =
         0.01593    0.00346    0.00381    0.00388
AFIX  43
H9    2    0.563438    0.717419    0.487132    11.00000   -1.20000
AFIX   0
C11   1    0.197799    0.521507    0.352205    11.00000    0.01428    0.01384 =
         0.02071    0.00643    0.00839    0.00595
C13   1    0.352317    0.562657    0.220619    11.00000    0.01657    0.01622 =
         0.01526    0.00466    0.00732    0.00599
AFIX  43
H13   2    0.359676    0.549138    0.146052    11.00000   -1.20000
AFIX   0
C10   1    0.332304    0.601197    0.445173    11.00000    0.01874    0.01512 =
         0.01582    0.00563    0.00836    0.00747
C12   1    0.210697    0.499903    0.240721    11.00000    0.01409    0.01364 =
         0.01832    0.00359    0.00449    0.00497
C14   1    0.770236    0.635125    0.285766    11.00000    0.01525    0.01340 =
         0.01594    0.00345    0.00561    0.00338
AFIX  13
H14   2    0.797516    0.593846    0.353898    11.00000   -1.20000
AFIX   0
C4    1    0.376129    0.927042    0.101408    11.00000    0.01480    0.01365 =
         0.02111    0.00494    0.00711    0.00375
C15   1    0.932319    0.722477    0.287662    11.00000    0.01376    0.01344 =
         0.01860    0.00357    0.00538    0.00644
C5    1    0.490766    0.895051    0.205995    11.00000    0.01636    0.01398 =
         0.01894    0.00487    0.00700    0.00172
C6    1    0.584741    0.785438    0.187496    11.00000    0.01581    0.01562 =
         0.01838    0.00609    0.00831    0.00387
AFIX  23
H6A   2    0.685865    0.820308    0.171271    11.00000   -1.20000
H6B   2    0.512715    0.719261    0.120126    11.00000   -1.20000
AFIX   0
C1    1    0.183694    1.036126   -0.030907    11.00000    0.01622    0.02142 =
         0.02299    0.00960    0.00471    0.00408
AFIX  43
H1    2    0.113635    1.089457   -0.067146    11.00000   -1.20000
AFIX   0
C3    1    0.327230    0.864731   -0.012902    11.00000    0.02026    0.01512 =
         0.02146    0.00295    0.00652    0.00270
AFIX  43
H3    2    0.363077    0.789252   -0.037781    11.00000   -1.20000
AFIX   0
C19   1    0.095947    0.372093    0.047390    11.00000    0.02074    0.02321 =
         0.01764   -0.00162    0.00631    0.00047
AFIX 137
H19A  2    0.110271    0.445473    0.010824    11.00000   -1.50000
H19B  2   -0.003158    0.308873   -0.001953    11.00000   -1.50000
H19C  2    0.194211    0.332283    0.059619    11.00000   -1.50000
AFIX   0
C18   1    0.038226    0.335765    0.379644    11.00000    0.02322    0.01916 =
         0.02625    0.00658    0.01120    0.00065
AFIX 137
H18A  2    0.032692    0.283555    0.307111    11.00000   -1.50000
H18B  2   -0.062766    0.307213    0.397061    11.00000   -1.50000
H18C  2    0.135990    0.325933    0.440871    11.00000   -1.50000
AFIX   0
C17   1    0.444210    0.694907    0.648679    11.00000    0.02394    0.02245 =
         0.01392    0.00336    0.00627    0.00470
AFIX 137
H17A  2    0.546834    0.661318    0.658003    11.00000   -1.50000
H17B  2    0.414475    0.695289    0.717998    11.00000   -1.50000
H17C  2    0.461581    0.782804    0.635491    11.00000   -1.50000
AFIX   0
N1    5    0.652063    0.450846    0.097308    11.00000    0.02112    0.01870 =
         0.02832   -0.00070    0.00725    0.00497
C20   1    0.706383    0.531199    0.179499    11.00000    0.01318    0.01589 =
         0.02411    0.00606    0.00829    0.00555
C2    1    0.216148    0.927448   -0.089350    11.00000    0.02081    0.01969 =
         0.01850    0.00435    0.00306    0.00195
AFIX  43
H2    2    0.170786    0.898000   -0.169793    11.00000   -1.20000
AFIX   0
O6    3    1.017967    0.789547    0.395923    11.00000    0.01539    0.01734 =
         0.01681    0.00363    0.00462   -0.00024
O5    3    0.971506    0.733645    0.203244    11.00000    0.02057    0.02329 =
         0.01958    0.00214    0.01006    0.00135
C22   1    1.134497    1.009563    0.379583    11.00000    0.02642    0.01836 =
         0.02727    0.00332    0.01052    0.00031
AFIX 137
H22A  2    1.065763    0.994786    0.298839    11.00000   -1.50000
H22B  2    1.238692    1.069537    0.393097    11.00000   -1.50000
H22C  2    1.074018    1.046161    0.427131    11.00000   -1.50000
AFIX   0
C21   1    1.173518    0.881974    0.410282    11.00000    0.01326    0.02136 =
         0.02199    0.00333    0.00265   -0.00096
AFIX  23
H21A  2    1.231686    0.843839    0.360623    11.00000   -1.20000
H21B  2    1.248759    0.897788    0.490514    11.00000   -1.20000
MOLE   2
HKLF 4
REM  MK1 in P-1
REM R1 =  0.0323 for   3498 Fo > 4sig(Fo)  and  0.0377 for all   3965 data
REM    266 parameters refined using      0 restraints
END
WGHT      0.0336      0.4916
REM Highest difference peak  0.300,  deepest hole -0.292,  1-sigma level  0.042
Q1    1   0.5524  0.6793  0.2996  11.00000  0.05    0.30
Q2    1   0.5288  0.8301  0.2000  11.00000  0.05    0.29
Q3    1   0.6109  0.7549  0.2399  11.00000  0.05    0.27
Q4    1   0.4636  0.6577  0.3662  11.00000  0.05    0.27
Q5    1   0.3335  0.9807  0.1124  11.00000  0.05    0.25
Q6    1   0.4167  0.9057  0.1494  11.00000  0.05    0.25
Q7    1   0.2054  0.5243  0.2997  11.00000  0.05    0.25
Q8    1   0.8413  0.6795  0.2866  11.00000  0.05    0.24
Q9    1   0.1684  0.9565 -0.0544  11.00000  0.05    0.24
Q10   1   0.2243  1.0484  0.0348  11.00000  0.05    0.24
Q11   1   0.2542  0.5720  0.4012  11.00000  0.05    0.24
Q12   1   0.4163  0.6192  0.2750  11.00000  0.05    0.22
Q13   1   0.2825  0.9016 -0.0578  11.00000  0.05    0.22
Q14   1   0.7111  0.6791  0.2918  11.00000  0.05    0.22
Q15   1   0.4173  0.6081  0.4386  11.00000  0.05    0.22
Q16   1   0.4015  0.9117  0.0533  11.00000  0.05    0.21
Q17   1   0.2458  0.9956 -0.0612  11.00000  0.05    0.20
Q18   1   0.3838  0.6507  0.4357  11.00000  0.05    0.19
Q19   1   0.3197  0.8742  0.0613  11.00000  0.05    0.19
Q20   1   0.3047  0.5062  0.2403  11.00000  0.05    0.18
;
