# Supplementary material for: Ethyl 2-cyano-5-oxo-5-(thio­phen-2-yl)-3-(3,4,5-trimeth­oxy­phen­yl)penta­noate
Source: Acta Crystallogr Sect E Struct Rep Online. 2012 Nov 3;68(Pt 12):o3275. doi: 10.1107/S1600536812044522 (PMC3588823; doi:10.1107/S1600536812044522)
Supplement: Supplementary file 2 [file e-68-o3275-Isup2.hkl]

# 
# h,k,l, Fc-squared, Fo-squared, sigma(Fo-squared) and status flag 
# 
data_I
_shelx_title ' MK1 in P-1' 
_shelx_refln_list_code          4 
_shelx_F_calc_maximum       82.26 
_exptl_crystal_F_000       440.00 
_reflns_d_resolution_high  0.8100 
 
loop_ 
 _symmetry_equiv_pos_as_xyz 
 'x, y, z' 
 '-x, -y, -z' 
 
_cell_length_a     8.4308 
_cell_length_b    10.5025 
_cell_length_c    12.3059 
_cell_angle_alpha  98.530 
_cell_angle_beta  107.950 
_cell_angle_gamma  97.966 
 
_shelx_F_squared_multiplier     1.000 
 
loop_ 
 _refln_index_h 
 _refln_index_k 
 _refln_index_l 
 _refln_F_squared_calc 
 _refln_F_squared_meas 
 _refln_F_squared_sigma 
 _refln_observed_status 
   1   0   0       33.79       36.98      1.28 o 
   2   0   0      113.96      107.70      1.54 o 
   3   0   0      888.70      888.44      8.84 o 
   4   0   0      754.45      774.57      7.25 o 
   5   0   0      268.15      255.86      3.13 o 
   6   0   0      385.50      392.10      4.64 o 
   7   0   0      266.62      261.85      6.40 o 
   8   0   0      113.86      112.98      4.82 o 
   9   0   0       44.87       47.74      5.05 o 
  -9   1   0      319.36      321.63      9.65 o 
  -8   1   0      470.29      453.76     12.00 o 
  -7   1   0       80.87       73.89      3.82 o 
  -6   1   0      232.64      229.98      3.48 o 
  -5   1   0      298.84      315.75      4.26 o 
  -4   1   0     1048.74     1015.96      9.34 o 
  -3   1   0      368.74      398.71      3.82 o 
  -2   1   0      562.64      580.18      5.33 o 
  -1   1   0      277.30      291.14      3.59 o 
   0   1   0      940.22      929.95      9.93 o 
   1   1   0      868.60      817.02      7.11 o 
   2   1   0     2540.33     2443.73     18.36 o 
   3   1   0     2290.81     2405.56     20.67 o 
   4   1   0       75.25       75.59      1.73 o 
   5   1   0      322.35      303.80      3.97 o 
   6   1   0       11.31        8.62      0.98 o 
   7   1   0     1113.04     1118.39     13.58 o 
   8   1   0        0.67       -1.19      1.19 o 
   9   1   0       32.57       43.95      4.32 o 
  -9   2   0       62.01       64.19      4.14 o 
  -8   2   0       18.46       17.76      2.78 o 
  -7   2   0        0.57       -0.12      1.08 o 
  -6   2   0      637.95      605.90      7.53 o 
  -5   2   0      959.68      933.40     10.95 o 
  -4   2   0       20.94       13.95      1.01 o 
  -3   2   0     1535.01     1479.04     23.76 o 
  -1   2   0       58.41       64.64      1.36 o 
   0   2   0     2826.96     2798.96     26.73 o 
   1   2   0       12.06       19.51      0.84 o 
   2   2   0      103.22      102.71      1.66 o 
   3   2   0        5.30        2.84      0.52 o 
   4   2   0       10.63        9.44      0.77 o 
   5   2   0       80.99       77.30      1.92 o 
   6   2   0      958.34      931.36     10.96 o 
   7   2   0      228.33      227.99      4.59 o 
   8   2   0       52.35       54.62      4.31 o 
   9   2   0       26.73       28.45      5.36 o 
  -9   3   0      117.19      106.78      5.28 o 
  -8   3   0      414.27      407.60      8.91 o 
  -7   3   0       40.42       37.03      3.23 o 
  -6   3   0      718.30      723.07      8.67 o 
  -5   3   0       96.94      111.16      2.46 o 
  -4   3   0      322.13      327.57      5.88 o 
  -3   3   0     1296.36     1387.24     16.00 o 
  -2   3   0     5507.65     5709.52     54.46 o 
  -1   3   0     1096.34     1198.68     11.46 o 
   0   3   0     1240.97     1216.42     10.82 o 
   1   3   0       18.57       24.07      0.86 o 
   2   3   0      263.63      278.98      3.29 o 
   3   3   0      130.05      137.20      2.26 o 
   4   3   0        0.21        1.23      0.52 o 
   5   3   0     1851.25     1878.58     17.54 o 
   6   3   0      264.98      276.22      5.79 o 
   7   3   0       74.67       83.98      4.27 o 
   8   3   0       20.33       22.41      2.74 o 
  -9   4   0        0.08        2.07      1.78 o 
  -8   4   0       25.47       23.14      3.99 o 
  -7   4   0      208.39      203.84     12.87 o 
  -6   4   0       27.03       32.76      2.72 o 
  -5   4   0      165.54      174.48      3.88 o 
  -4   4   0      801.24      789.47     13.24 o 
  -3   4   0      160.52      163.94      2.79 o 
  -2   4   0       45.69       48.67      1.42 o 
  -1   4   0     3822.48     3883.38     40.25 o 
   0   4   0       25.68       23.45      1.11 o 
   1   4   0       19.90       14.59      0.81 o 
   2   4   0      746.42      749.15      7.22 o 
   3   4   0      568.57      612.59      6.80 o 
   4   4   0      430.96      413.14      5.02 o 
   5   4   0      957.13      959.38     12.21 o 
   6   4   0       20.08       18.50      1.96 o 
   7   4   0        6.91        8.77      1.66 o 
   8   4   0       41.40       44.64      3.47 o 
  -9   5   0       22.63       31.73      4.61 o 
  -8   5   0      346.10      354.21     24.06 o 
  -7   5   0      559.80      539.72     14.83 o 
  -6   5   0      629.53      634.93     11.78 o 
  -5   5   0      172.59      181.98      4.32 o 
  -4   5   0        2.41        6.50      1.66 o 
  -3   5   0      225.58      243.70      4.51 o 
  -2   5   0       13.84       16.12      1.00 o 
  -1   5   0      916.48      887.25     10.16 o 
   0   5   0      374.28      394.45      5.52 o 
   1   5   0      166.10      172.64      3.00 o 
   2   5   0       12.28       13.76      0.93 o 
   3   5   0       50.70       48.82      1.70 o 
   4   5   0      651.76      662.86      7.75 o 
   5   5   0      402.66      431.92      7.80 o 
   6   5   0      296.24      291.40      7.35 o 
   7   5   0       41.78       42.66      3.59 o 
   8   5   0       55.22       58.45      4.12 o 
  -9   6   0        0.01        0.59      2.32 o 
  -8   6   0       29.29       26.34      4.01 o 
  -7   6   0       22.93       16.42      3.10 o 
  -6   6   0       93.36       84.19      4.05 o 
  -5   6   0        5.53        5.26      0.97 o 
  -4   6   0      273.51      271.60      4.69 o 
  -3   6   0     1842.62     1922.42     20.44 o 
  -2   6   0       37.48       36.74      1.74 o 
  -1   6   0      691.21      698.48      8.71 o 
   0   6   0      342.28      317.60      4.61 o 
   1   6   0      313.44      302.25      4.52 o 
   2   6   0      126.73      126.07      3.55 o 
   3   6   0      246.84      230.57      3.86 o 
   4   6   0      563.41      586.82     10.11 o 
   5   6   0      144.95      133.95      4.17 o 
   6   6   0       98.02       96.96      4.70 o 
   7   6   0       17.83       21.10      2.88 o 
  -9   7   0        0.68        3.41      3.09 o 
  -8   7   0       75.28       77.97      6.56 o 
  -7   7   0        4.41        9.47      3.92 o 
  -6   7   0       28.90       34.53      4.13 o 
  -5   7   0       10.65       14.20      1.40 o 
  -4   7   0      467.58      488.46      7.71 o 
  -3   7   0       22.13       20.90      1.50 o 
  -2   7   0      112.86      102.86      3.66 o 
  -1   7   0      541.00      576.23      8.11 o 
   0   7   0      520.13      523.03      6.82 o 
   1   7   0       39.73       40.74      2.06 o 
   2   7   0      123.81      116.77      2.65 o 
   3   7   0      276.73      291.68      6.05 o 
   4   7   0      987.38      977.64     14.06 o 
   5   7   0        0.01        0.93      1.31 o 
   6   7   0      127.13      136.67     10.25 o 
   7   7   0      155.89      155.36      6.47 o 
  -8   8   0      173.27      185.72     15.43 o 
  -7   8   0       13.44       11.89      5.72 o 
  -6   8   0      203.70      202.96     11.98 o 
  -5   8   0       27.03       33.28      4.06 o 
  -4   8   0      248.24      276.78      5.15 o 
  -3   8   0       27.28       19.71      1.71 o 
  -2   8   0      107.54      102.34      2.92 o 
  -1   8   0      335.38      338.94      5.31 o 
   0   8   0       56.46       52.43      2.21 o 
   1   8   0       73.69       67.82      2.18 o 
   2   8   0       96.85      101.83      3.65 o 
   3   8   0      414.91      429.02      8.08 o 
   4   8   0       47.28       48.74      3.50 o 
   5   8   0        3.98        1.32      1.71 o 
   6   8   0        4.76        7.77      2.73 o 
  -8   9   0       59.11       45.62      5.50 o 
  -7   9   0        1.38        3.90      2.29 o 
  -6   9   0      291.73      298.43     11.13 o 
  -5   9   0      176.37      185.03      8.32 o 
  -4   9   0       77.11       92.70      6.03 o 
  -3   9   0       10.24        7.82      2.41 o 
  -2   9   0      662.18      677.82     11.70 o 
  -1   9   0        4.49        4.26      1.38 o 
   0   9   0      109.05      103.33      4.16 o 
   1   9   0       33.08       33.73      2.78 o 
   2   9   0      219.26      233.37      6.47 o 
   3   9   0      168.86      160.31      5.56 o 
   4   9   0        3.69        3.17      1.66 o 
   5   9   0        0.33       -1.68      1.94 o 
  -7  10   0        8.39        8.30      2.99 o 
  -6  10   0       13.87       13.69      4.75 o 
  -5  10   0        6.72       11.68      4.03 o 
  -4  10   0      776.78      771.41     19.91 o 
  -3  10   0       15.60       13.41      2.54 o 
  -2  10   0       55.78       63.30      4.55 o 
  -1  10   0        7.07        7.24      3.36 o 
   0  10   0       33.13       30.97      3.39 o 
   1  10   0      195.23      196.07      6.05 o 
   2  10   0        0.10        1.49      1.54 o 
   3  10   0       22.54       23.06      2.79 o 
   4  10   0       56.09       58.04      5.53 o 
  -6  11   0       36.02       44.72      5.43 o 
  -5  11   0       29.31       34.78      4.78 o 
  -4  11   0      173.63      184.09      8.84 o 
  -3  11   0      252.55      254.87     16.22 o 
  -2  11   0        5.72        8.94      2.37 o 
  -1  11   0        0.45        1.28      3.26 o 
   0  11   0        1.83       -0.95      1.42 o 
   1  11   0       50.93       51.89      3.83 o 
   2  11   0       22.16       20.35      3.36 o 
   3  11   0       31.40       35.35      4.28 o 
  -5  12   0       11.10       17.56      4.10 o 
  -4  12   0       20.94       16.73      5.97 o 
  -3  12   0        1.53        4.75      2.25 o 
  -2  12   0       24.23       28.88      3.64 o 
  -1  12   0       25.02       17.04      3.05 o 
   0  12   0       93.47       99.49      5.14 o 
   1  12   0        0.35        0.43      2.04 o 
  -2 -12   1      148.18      148.67     10.20 o 
  -1 -12   1      519.73      522.65     13.42 o 
   0 -12   1      240.81      243.19      7.34 o 
   1 -12   1      163.84      187.31      7.61 o 
   2 -12   1       74.78       79.83      9.37 o 
   3 -12   1        2.79        1.08      2.24 o 
   4 -12   1      120.75      124.98      7.97 o 
   5 -12   1       79.96       90.08      9.60 o 
  -3 -11   1       13.68       11.34      2.39 o 
  -2 -11   1       62.72       62.50      4.23 o 
  -1 -11   1      332.28      332.64      8.43 o 
   0 -11   1       98.77       89.98      5.67 o 
   1 -11   1      115.20      115.81      6.02 o 
   2 -11   1      262.07      270.47      8.64 o 
   3 -11   1       17.26       18.60      4.42 o 
   4 -11   1       18.09       21.31      3.99 o 
   5 -11   1        3.15        5.28      2.79 o 
   6 -11   1      584.20      580.43     24.78 o 
  -4 -10   1       74.48       74.69      5.47 o 
  -3 -10   1      295.12      287.24      7.81 o 
  -2 -10   1      328.48      329.06      8.20 o 
  -1 -10   1      126.33      124.33      4.98 o 
   0 -10   1      172.78      180.57      8.72 o 
   1 -10   1        1.72       -0.68      1.47 o 
   2 -10   1      136.38      136.59      5.77 o 
   3 -10   1        0.18       -1.09      2.37 o 
   4 -10   1       95.30      116.76      7.62 o 
   5 -10   1      136.77      149.65      7.86 o 
   6 -10   1        9.05        2.29      2.32 o 
   7 -10   1      248.37      280.74     11.50 o 
  -5  -9   1       30.91       35.86      3.33 o 
  -4  -9   1       24.85       25.82      3.47 o 
  -3  -9   1      815.90      818.97     14.40 o 
  -2  -9   1       13.84       12.27      1.99 o 
  -1  -9   1       69.91       76.90      3.85 o 
   0  -9   1      563.70      550.97     10.58 o 
   1  -9   1       35.30       28.92      2.95 o 
   2  -9   1        4.19        2.43      1.12 o 
   3  -9   1       12.64       14.17      2.94 o 
   4  -9   1     1621.39     1673.76     72.97 o 
   5  -9   1        0.60       -0.68      1.84 o 
   6  -9   1        3.10        0.15      2.52 o 
   7  -9   1      377.72      349.71     23.66 o 
   8  -9   1       16.93       24.24      5.97 o 
  -6  -8   1       98.67      106.84      5.30 o 
  -5  -8   1       10.78        8.56      2.01 o 
  -4  -8   1      326.05      338.07      9.35 o 
  -3  -8   1      129.69      126.04      5.44 o 
  -2  -8   1      551.05      558.27      7.69 o 
  -1  -8   1      230.62      239.97      4.37 o 
   0  -8   1      242.61      242.21      4.29 o 
   1  -8   1       42.27       45.73      2.19 o 
   2  -8   1      129.31      128.44      4.46 o 
   3  -8   1      412.07      425.48      6.60 o 
   4  -8   1     1130.00     1095.71     17.66 o 
   5  -8   1        8.90       13.73      2.06 o 
   6  -8   1       21.41       20.28      3.45 o 
   7  -8   1        5.59        5.43      2.29 o 
   8  -8   1      137.42      154.57     11.44 o 
  -7  -7   1      116.94      119.36      7.10 o 
  -6  -7   1       96.01       98.98      5.40 o 
  -5  -7   1       22.43       20.82      2.48 o 
  -4  -7   1      186.74      187.57      5.78 o 
  -3  -7   1      384.85      389.04      5.49 o 
  -2  -7   1      817.69      845.25      9.26 o 
  -1  -7   1      107.35      104.88      2.45 o 
   0  -7   1       32.27       41.08      2.41 o 
   1  -7   1      368.49      385.02      6.59 o 
   2  -7   1      408.98      428.16      7.02 o 
   3  -7   1        6.87        7.55      1.00 o 
   4  -7   1        0.11        1.76      0.77 o 
   5  -7   1      472.06      489.10     13.19 o 
   6  -7   1       26.76       27.94      3.75 o 
   7  -7   1        1.86        1.75      2.03 o 
   8  -7   1       30.04       35.83      4.89 o 
   9  -7   1       19.88       11.58      4.89 o 
  -7  -6   1        6.31        5.28      1.87 o 
  -6  -6   1      336.23      352.28      8.41 o 
  -5  -6   1        2.60        1.77      1.57 o 
  -4  -6   1     1660.31     1652.47     15.21 o 
  -3  -6   1      175.61      162.64      3.10 o 
  -2  -6   1        2.60        3.91      0.72 o 
  -1  -6   1      222.92      215.83      3.39 o 
   0  -6   1      755.05      783.57      8.80 o 
   1  -6   1      817.16      787.38      9.46 o 
   2  -6   1     3698.70     3838.73     35.25 o 
   3  -6   1      155.06      159.34      3.23 o 
   4  -6   1      541.92      533.31      7.32 o 
   5  -6   1      149.24      140.38      3.44 o 
   6  -6   1      108.13      101.02      5.95 o 
   7  -6   1       18.97       15.01      2.97 o 
   8  -6   1        3.17        1.51      3.06 o 
   9  -6   1       36.82       47.11      7.62 o 
  -8  -5   1      311.00      315.96     21.04 o 
  -7  -5   1       74.06       67.13      4.18 o 
  -6  -5   1      144.95      141.72      4.89 o 
  -5  -5   1       82.77       87.08      2.70 o 
  -4  -5   1       67.69       81.06      2.10 o 
  -3  -5   1       13.02        9.61      0.85 o 
  -2  -5   1        0.41        1.10      0.58 o 
  -1  -5   1        0.12        0.59      0.54 o 
   0  -5   1      379.94      398.26      4.64 o 
   1  -5   1      373.82      380.94      4.50 o 
   2  -5   1       27.30       25.43      1.32 o 
   3  -5   1     5027.48     5234.10     54.09 o 
   4  -5   1       56.04       66.25      2.24 o 
   5  -5   1       29.04       29.00      1.80 o 
   6  -5   1      651.80      641.55     13.16 o 
   7  -5   1        1.84        2.36      1.69 o 
   8  -5   1      107.82      103.05     10.47 o 
   9  -5   1      334.31      344.48     12.10 o 
  -8  -4   1      158.41      162.89      5.80 o 
  -7  -4   1      190.77      176.56      5.65 o 
  -6  -4   1      479.66      457.87      8.38 o 
  -5  -4   1       15.49       20.49      1.26 o 
  -4  -4   1        0.38        0.42      0.54 o 
  -3  -4   1        1.12       -0.22      0.46 o 
  -2  -4   1      550.85      560.93      6.55 o 
  -1  -4   1      648.85      569.55      5.95 o 
   0  -4   1       17.80       16.11      0.80 o 
   1  -4   1      206.04      208.92      2.94 o 
   2  -4   1     6765.68     6901.36     98.18 o 
   3  -4   1     1180.99     1217.08     15.11 o 
   4  -4   1      500.99      504.81      5.83 o 
   5  -4   1      163.38      193.89      4.74 o 
   6  -4   1      243.08      212.52     10.00 o 
   7  -4   1     1421.70     1358.73     23.25 o 
   8  -4   1       17.01       15.57      2.20 o 
   9  -4   1       26.29       27.04      3.73 o 
  -9  -3   1       19.79       19.69      6.18 o 
  -8  -3   1       34.46       40.53      4.47 o 
  -7  -3   1        2.87        4.91      1.45 o 
  -6  -3   1      383.77      385.67      6.23 o 
  -5  -3   1       75.17       86.75      2.19 o 
  -4  -3   1        1.32        2.62      0.58 o 
  -3  -3   1     2337.81     2418.38     19.91 o 
  -2  -3   1      633.67      636.91      6.69 o 
  -1  -3   1     3001.49     3143.45     31.19 o 
   0  -3   1       76.38       82.88      1.43 o 
   2  -3   1      285.73      305.71      4.02 o 
   3  -3   1      240.59      221.07      2.94 o 
   4  -3   1      101.68      106.51      2.07 o 
   5  -3   1      377.39      412.12      5.63 o 
   6  -3   1      362.50      368.46      6.68 o 
   7  -3   1      292.80      294.64      6.95 o 
   8  -3   1      172.02      173.23      5.59 o 
   9  -3   1      461.41      465.41     11.97 o 
  -9  -2   1       18.95       31.49      3.58 o 
  -8  -2   1      122.05      111.91      7.14 o 
  -7  -2   1       14.88       17.97      2.00 o 
  -6  -2   1       51.23       46.30      2.28 o 
  -5  -2   1        3.97        6.28      0.79 o 
  -4  -2   1      942.37      965.21     10.19 o 
  -3  -2   1     2703.43     2667.33     22.87 o 
  -2  -2   1     3883.84     3863.40     30.21 o 
  -1  -2   1     1639.77     1642.88     13.96 o 
   0  -2   1     1159.01     1121.70     11.33 o 
   2  -2   1     1699.92     1649.74     14.99 o 
   3  -2   1      330.35      372.60      4.20 o 
   4  -2   1        2.14        1.92      0.55 o 
   5  -2   1       57.60       54.84      1.43 o 
   6  -2   1       22.12       23.98      1.26 o 
   7  -2   1       11.90        7.08      1.61 o 
   8  -2   1      338.69      353.10      8.24 o 
   9  -2   1       27.21       24.70      3.32 o 
  -9  -1   1        7.41        7.49      2.00 o 
  -8  -1   1       47.52       42.92      3.27 o 
  -7  -1   1       13.05       15.21      1.48 o 
  -6  -1   1      178.89      187.55      2.94 o 
  -5  -1   1      844.26      862.00      8.45 o 
  -4  -1   1      300.64      315.57      3.79 o 
  -3  -1   1      225.15      224.73      3.11 o 
  -2  -1   1     6767.41     6845.22    158.09 o 
  -1  -1   1      466.67      433.08      5.32 o 
   0  -1   1       22.76       20.46      0.39 o 
   1  -1   1        1.89        1.08      0.29 o 
   2  -1   1      392.26      417.78      3.70 o 
   3  -1   1     1370.77     1333.13     10.98 o 
   4  -1   1        2.73        6.39      0.52 o 
   5  -1   1       28.44       35.84      1.11 o 
   6  -1   1        0.00        0.81      0.52 o 
   7  -1   1      557.76      565.70     10.54 o 
   8  -1   1      747.59      759.63     16.83 o 
   9  -1   1       42.22       51.91      4.50 o 
  -9   0   1        1.93        1.90      1.61 o 
  -8   0   1        5.47        4.24      1.62 o 
  -7   0   1       18.96       20.72      1.35 o 
  -6   0   1      157.82      158.60      2.65 o 
  -5   0   1       31.87       34.46      1.31 o 
  -4   0   1       45.45       64.06      1.65 o 
  -3   0   1      297.87      313.94      4.13 o 
  -2   0   1      108.63      107.24      1.76 o 
  -1   0   1       44.23       39.96      0.68 o 
   0   0   1       36.13       29.42      1.02 o 
   1   0   1      705.28      660.43      4.84 o 
   2   0   1     5810.68     5774.85     54.00 o 
   3   0   1      197.97      205.53      2.33 o 
   4   0   1      724.33      718.01      6.39 o 
   5   0   1       52.59       46.90      1.30 o 
   6   0   1      125.35      125.56      2.97 o 
   7   0   1       25.47       25.45      1.93 o 
   8   0   1        0.38        0.83      1.66 o 
   9   0   1       17.99       19.54      3.14 o 
 -10   1   1        0.71        0.66      2.34 o 
  -9   1   1       95.94      100.13      8.17 o 
  -8   1   1      348.18      348.37      8.05 o 
  -7   1   1       58.04       62.28      2.58 o 
  -6   1   1      279.65      275.83      3.82 o 
  -5   1   1      132.55      137.73      3.00 o 
  -4   1   1     1886.79     1950.23     19.90 o 
  -3   1   1        0.73        0.15      0.41 o 
  -2   1   1      535.43      511.16      4.42 o 
  -1   1   1       63.22       65.18      0.90 o 
   1   1   1     3874.31     3674.09     34.60 o 
   2   1   1      205.12      184.91      2.10 o 
   3   1   1     1070.39     1029.44      9.52 o 
   4   1   1      168.68      187.70      2.67 o 
   5   1   1       45.28       49.87      1.53 o 
   6   1   1     1782.77     1784.99     16.82 o 
   7   1   1       53.81       50.03      2.49 o 
   8   1   1      279.71      278.70     15.07 o 
   9   1   1       18.46       18.20      3.10 o 
 -10   2   1        3.64        3.19      2.14 o 
  -9   2   1       36.25       42.30      3.42 o 
  -8   2   1      325.35      342.97      9.14 o 
  -7   2   1        1.93        2.97      1.04 o 
  -6   2   1      516.16      535.00      6.91 o 
  -5   2   1      195.39      190.03      3.28 o 
  -4   2   1        0.28        2.94      0.61 o 
  -3   2   1      428.63      476.55      5.51 o 
  -2   2   1     3209.46     3080.65     29.87 o 
  -1   2   1     1269.36     1195.39     11.45 o 
   0   2   1     2161.06     2121.68     17.76 o 
   1   2   1     1044.63      978.32      7.82 o 
   2   2   1      100.81       92.74      2.87 o 
   3   2   1        0.03        0.14      0.40 o 
   4   2   1       12.93       10.13      0.74 o 
   5   2   1      100.98      106.67      2.49 o 
   6   2   1      232.68      242.60      4.13 o 
   7   2   1        5.02        4.93      1.04 o 
   8   2   1      360.32      357.66     12.57 o 
   9   2   1       18.38       31.23      4.75 o 
 -10   3   1       44.65       46.43      5.57 o 
  -9   3   1      222.72      215.45      6.93 o 
  -8   3   1      385.33      368.07      9.65 o 
  -7   3   1       92.64       99.24      3.26 o 
  -6   3   1     1256.06     1307.03     13.85 o 
  -5   3   1       51.17       50.66      1.92 o 
  -4   3   1     1324.61     1340.74     14.54 o 
  -3   3   1     3803.90     3840.27     50.14 o 
  -2   3   1      404.13      404.58      4.74 o 
  -1   3   1       35.61       23.94      1.47 o 
   0   3   1     2056.23     2007.17     16.26 o 
   1   3   1      390.66      343.57      3.89 o 
   2   3   1       28.88       38.60      1.12 o 
   3   3   1      606.30      663.08      7.71 o 
   4   3   1      292.97      274.84      3.83 o 
   5   3   1      480.87      499.47      6.84 o 
   6   3   1     1507.73     1503.34     19.10 o 
   7   3   1        8.44        6.15      1.58 o 
   8   3   1       28.95       31.15      3.22 o 
 -10   4   1        2.39        2.87      2.05 o 
  -9   4   1      114.74      106.84      7.69 o 
  -8   4   1       18.94       14.36      3.15 o 
  -7   4   1      436.73      428.81     18.43 o 
  -6   4   1       44.13       51.63      2.29 o 
  -5   4   1       91.97       90.56      2.49 o 
  -4   4   1       28.33       33.52      1.09 o 
  -3   4   1     2907.55     3025.41     37.90 o 
  -2   4   1      651.00      728.15     11.18 o 
  -1   4   1      175.34      205.72      2.87 o 
   0   4   1       17.26       15.53      0.89 o 
   1   4   1      583.46      611.96      5.98 o 
   2   4   1       99.98       86.20      1.72 o 
   3   4   1      336.03      346.34      4.21 o 
   4   4   1       63.80       61.01      2.83 o 
   5   4   1        0.37       -0.71      0.71 o 
   6   4   1      294.23      303.71      5.97 o 
   7   4   1      174.18      179.28      7.52 o 
   8   4   1        0.19       -0.78      2.12 o 
  -9   5   1       27.97       22.28      4.01 o 
  -8   5   1       48.11       58.13      5.41 o 
  -7   5   1      108.27      113.13      6.17 o 
  -6   5   1      158.16      162.35      3.69 o 
  -5   5   1      554.08      578.82      7.92 o 
  -4   5   1       58.38       58.84      2.01 o 
  -3   5   1      116.63      115.95      2.62 o 
  -2   5   1     2015.44     1992.21     20.71 o 
  -1   5   1       29.42       25.86      1.29 o 
   0   5   1       29.92       30.98      2.13 o 
   1   5   1       92.12      105.01      1.98 o 
   2   5   1      468.64      438.03      5.53 o 
   3   5   1      131.89      129.74      2.84 o 
   4   5   1     1007.25     1035.34     11.84 o 
   5   5   1      134.44      136.73      4.38 o 
   6   5   1        0.01        0.30      1.17 o 
   7   5   1       61.22       69.02      3.83 o 
  -9   6   1      235.34      259.87     10.88 o 
  -8   6   1        3.62        0.03      1.89 o 
  -7   6   1      161.06      143.66      7.15 o 
  -6   6   1      192.30      210.32      5.22 o 
  -5   6   1      265.08      264.51      5.22 o 
  -4   6   1      182.05      191.18      3.80 o 
  -3   6   1       10.75       10.01      1.41 o 
  -2   6   1      301.47      284.28      5.18 o 
  -1   6   1       68.71       76.31      2.90 o 
   0   6   1      906.83      964.60     10.45 o 
   1   6   1      781.98      786.09      8.33 o 
   2   6   1       72.63       70.71      1.84 o 
   3   6   1      124.52      111.47      2.83 o 
   4   6   1      178.34      178.22      4.64 o 
   5   6   1       43.62       47.15      3.54 o 
   6   6   1       22.17       22.60      2.76 o 
   7   6   1       82.94       84.26      5.92 o 
  -9   7   1        8.63        8.64      3.63 o 
  -8   7   1        8.40       12.89      4.71 o 
  -7   7   1      453.93      433.35     13.57 o 
  -6   7   1       50.80       59.50      5.20 o 
  -5   7   1       41.17       52.45      1.93 o 
  -4   7   1      369.83      365.42      5.93 o 
  -3   7   1      248.25      260.36      5.15 o 
  -2   7   1      206.18      184.44      5.06 o 
  -1   7   1      296.99      274.57      5.22 o 
   0   7   1      150.14      142.21      3.28 o 
   1   7   1       77.69       75.40      2.23 o 
   2   7   1       47.72       48.03      2.33 o 
   3   7   1       58.97       53.00      2.91 o 
   4   7   1      555.63      551.24     12.83 o 
   5   7   1        0.27        0.08      1.63 o 
   6   7   1      159.77      173.27      7.78 o 
  -8   8   1       79.73       72.62      6.52 o 
  -7   8   1       32.78       20.24      3.70 o 
  -6   8   1       69.40       55.51      5.83 o 
  -5   8   1        0.63       -1.55      1.55 o 
  -4   8   1      202.25      188.67      6.17 o 
  -3   8   1       88.26       94.22      2.98 o 
  -2   8   1     1202.24     1193.26     13.21 o 
  -1   8   1      128.85      147.14      3.99 o 
   0   8   1      419.82      407.84     10.68 o 
   1   8   1      133.09      122.16      3.77 o 
   2   8   1      208.37      199.80      7.62 o 
   3   8   1        2.14        0.09      1.29 o 
   4   8   1       48.22       40.15      3.99 o 
   5   8   1       38.62       38.90      4.16 o 
   6   8   1       38.83       42.16      4.09 o 
  -8   9   1      212.94      220.96     10.20 o 
  -7   9   1       13.25       17.25      4.57 o 
  -6   9   1      195.25      190.26      8.76 o 
  -5   9   1       77.74       68.72      5.80 o 
  -4   9   1       55.20       55.70     11.18 o 
  -3   9   1       41.09       44.74      3.08 o 
  -2   9   1       23.73       18.20      2.57 o 
  -1   9   1      308.73      314.77      9.82 o 
   0   9   1        8.11        8.53      1.71 o 
   1   9   1       82.57       79.02      4.08 o 
   2   9   1      259.64      265.67      7.26 o 
   3   9   1       84.73       74.77      5.82 o 
   4   9   1       98.27      104.03      6.56 o 
   5   9   1        5.28        2.50      2.85 o 
  -7  10   1        2.13        3.63      2.67 o 
  -6  10   1      306.92      318.62     11.99 o 
  -5  10   1        7.60        9.17      2.84 o 
  -4  10   1       48.63       50.04      5.13 o 
  -3  10   1       76.72       68.79      4.83 o 
  -2  10   1      673.66      614.81     13.90 o 
  -1  10   1      116.43      119.38      7.68 o 
   0  10   1      282.78      294.55      8.73 o 
   1  10   1       16.36       18.90      2.45 o 
   2  10   1        2.29        0.94      1.95 o 
   3  10   1      213.23      206.08      8.16 o 
   4  10   1      300.70      308.51     13.71 o 
  -6  11   1       13.16       18.79      3.83 o 
  -5  11   1      124.77      121.26     14.78 o 
  -4  11   1       46.47       43.20      5.07 o 
  -3  11   1      111.24      126.22      6.43 o 
  -2  11   1       47.38       41.76      4.04 o 
  -1  11   1       27.46       27.10      3.46 o 
   0  11   1       99.34      105.20      5.81 o 
   1  11   1       13.29       13.85      3.40 o 
   2  11   1        0.07       -0.95      2.62 o 
  -5  12   1        1.27       -0.17      2.32 o 
  -4  12   1       16.72       27.50      5.54 o 
  -3  12   1      173.57      186.20      7.70 o 
  -2  12   1       32.50       24.18      8.20 o 
  -1  12   1        2.92        5.22      2.38 o 
   0  12   1      210.82      232.39     17.61 o 
   1  12   1        3.86        3.72      2.36 o 
  -2 -12   2      288.17      296.18      8.37 o 
  -1 -12   2      131.26      132.10      7.18 o 
   0 -12   2       14.08       24.43      5.40 o 
   1 -12   2      103.21      112.90      6.25 o 
   2 -12   2      129.29      116.41      7.56 o 
   3 -12   2       24.68       16.06      3.80 o 
   4 -12   2       33.44       38.50      5.06 o 
   5 -12   2        1.14        3.31      3.45 o 
  -3 -11   2       23.40       26.50      3.00 o 
  -2 -11   2        6.76        3.64      1.97 o 
  -1 -11   2      128.96      130.26      5.19 o 
   0 -11   2      412.10      428.27     11.30 o 
   1 -11   2       42.99       38.15      3.78 o 
   2 -11   2      266.28      291.55      8.85 o 
   3 -11   2       46.21       46.62      5.13 o 
   4 -11   2      224.55      206.66      9.46 o 
   5 -11   2      743.85      745.31     20.44 o 
   6 -11   2       25.13       26.76      5.97 o 
  -5 -10   2        2.21        2.34      1.78 o 
  -4 -10   2        8.36        9.26      3.17 o 
  -3 -10   2      345.77      362.51     11.28 o 
  -2 -10   2      195.69      183.56      6.00 o 
  -1 -10   2       57.75       58.82      4.47 o 
   0 -10   2       22.76       26.58      3.11 o 
   1 -10   2      207.27      200.29     13.48 o 
   2 -10   2      209.81      199.84      6.82 o 
   3 -10   2        1.64        4.27      2.22 o 
   4 -10   2       56.84       45.46      5.03 o 
   5 -10   2       63.33       49.41      8.16 o 
   6 -10   2      171.00      152.73      8.18 o 
   7 -10   2       34.78       33.45      6.55 o 
  -6  -9   2       17.50       23.47      3.18 o 
  -5  -9   2       76.45       83.99      4.88 o 
  -4  -9   2       24.62       20.32      2.98 o 
  -3  -9   2      526.19      521.83     10.56 o 
  -2  -9   2       35.66       35.23      2.88 o 
  -1  -9   2      667.45      631.01     13.49 o 
   0  -9   2       13.47       13.68      1.54 o 
   1  -9   2       63.05       57.66      2.78 o 
   2  -9   2      104.70      110.47      3.36 o 
   3  -9   2      122.73      124.92      9.75 o 
   4  -9   2       30.03       30.06      3.86 o 
   5  -9   2      251.99      253.64      9.86 o 
   6  -9   2       15.76       13.89      3.17 o 
   7  -9   2      145.82      148.31     11.15 o 
  -6  -8   2        2.37        3.72      1.79 o 
  -5  -8   2      238.53      225.78      6.64 o 
  -4  -8   2       65.39       60.79      3.76 o 
  -3  -8   2      526.11      514.06     10.02 o 
  -2  -8   2       76.55       73.66      2.41 o 
  -1  -8   2      295.43      312.07      5.06 o 
   0  -8   2        0.12       -0.26      0.89 o 
   1  -8   2       33.32       28.86      1.72 o 
   2  -8   2       22.93       27.64      1.67 o 
   3  -8   2       71.83       69.31      2.63 o 
   4  -8   2      750.63      736.53     17.95 o 
   5  -8   2      236.38      223.42     11.90 o 
   6  -8   2      357.49      367.14     12.07 o 
   7  -8   2       11.95       14.60      4.39 o 
   8  -8   2       92.90      111.12     11.15 o 
  -7  -7   2        3.70        6.29      1.94 o 
  -6  -7   2      151.89      149.66      8.15 o 
  -5  -7   2      198.65      186.83      7.13 o 
  -4  -7   2       15.38       12.87      2.50 o 
  -3  -7   2       12.72        8.92      1.12 o 
  -2  -7   2       25.71       28.80      1.43 o 
  -1  -7   2     2904.37     2905.83     27.69 o 
   0  -7   2       92.86       96.20      2.57 o 
   1  -7   2       33.20       37.54      2.02 o 
   2  -7   2      431.03      440.85      6.26 o 
   3  -7   2     1451.02     1542.35     18.59 o 
   4  -7   2     1092.53     1089.42     16.90 o 
   5  -7   2      318.75      295.33      9.85 o 
   6  -7   2       11.12        8.69      2.59 o 
   7  -7   2        0.46        1.02      1.87 o 
   8  -7   2      276.83      293.09     15.75 o 
  -8  -6   2        0.04       -1.17      1.47 o 
  -7  -6   2        2.86        2.82      1.64 o 
  -6  -6   2        7.76        6.28      1.74 o 
  -5  -6   2      289.05      298.90      7.14 o 
  -4  -6   2        0.64        0.11      0.67 o 
  -3  -6   2        1.73        2.15      0.75 o 
  -2  -6   2      499.14      515.22      6.49 o 
  -1  -6   2      189.58      186.55      3.05 o 
   0  -6   2      646.03      645.89      7.42 o 
   1  -6   2     1148.74     1174.00     10.58 o 
   2  -6   2     2597.21     2540.51     23.87 o 
   3  -6   2      538.13      544.82      6.59 o 
   4  -6   2     2646.64     2613.57     26.93 o 
   5  -6   2      232.18      229.82      5.66 o 
   6  -6   2       35.94       42.52      4.26 o 
   7  -6   2      119.02      105.03      6.43 o 
   8  -6   2      185.59      190.64      8.10 o 
   9  -6   2       83.43       74.51      9.49 o 
  -8  -5   2       60.13       66.18      4.37 o 
  -7  -5   2        5.59        6.79      1.73 o 
  -6  -5   2      194.13      205.01      7.29 o 
  -5  -5   2        9.22        8.36      0.96 o 
  -4  -5   2      395.95      392.69      5.73 o 
  -3  -5   2      930.40      920.59      9.46 o 
  -2  -5   2       85.47       89.23      1.85 o 
  -1  -5   2        3.95        2.40      0.56 o 
   0  -5   2      875.67      838.27      8.75 o 
   1  -5   2       38.64       42.45      1.23 o 
   2  -5   2     2013.99     2040.67     19.20 o 
   3  -5   2       64.82       65.11      1.69 o 
   4  -5   2       10.39        6.21      0.91 o 
   5  -5   2      706.78      677.67     11.15 o 
   6  -5   2       16.98       17.73      2.94 o 
   7  -5   2        1.17        0.25      1.83 o 
   8  -5   2        7.17        4.32      2.19 o 
   9  -5   2        6.54        3.94      2.61 o 
  -9  -4   2        0.72        1.60      1.78 o 
  -8  -4   2       12.78        9.35      2.10 o 
  -7  -4   2       37.25       49.61      3.42 o 
  -6  -4   2       11.88        8.28      1.42 o 
  -5  -4   2      405.93      421.78      5.46 o 
  -4  -4   2       30.37       27.78      1.31 o 
  -3  -4   2      980.06     1040.54      9.62 o 
  -2  -4   2      937.64      877.96      8.50 o 
  -1  -4   2     3070.21     3135.56     26.48 o 
   0  -4   2     1682.67     1725.40     14.16 o 
   1  -4   2       17.64       19.93      0.97 o 
   2  -4   2       76.86       74.26      1.93 o 
   3  -4   2      542.55      624.73      7.36 o 
   4  -4   2     1627.54     1692.55     17.72 o 
   5  -4   2      168.35      164.69      4.34 o 
   6  -4   2      159.77      155.79      4.12 o 
   7  -4   2      114.37      109.58      4.14 o 
   8  -4   2      309.82      302.42      8.86 o 
   9  -4   2      623.24      601.03     14.23 o 
  -9  -3   2      154.61      155.34      5.88 o 
  -8  -3   2      157.90      159.21      5.55 o 
  -7  -3   2       81.27       76.23      4.09 o 
  -6  -3   2      150.08      142.97      2.86 o 
  -5  -3   2       45.86       41.20      1.62 o 
  -4  -3   2      297.47      303.39      3.88 o 
  -3  -3   2     1795.51     1975.77     19.18 o 
  -2  -3   2     3683.87     3553.54     29.73 o 
  -1  -3   2     1525.38     1572.59     14.05 o 
   0  -3   2     2526.54     2408.12     20.10 o 
   1  -3   2     1798.15     1828.03     16.52 o 
   2  -3   2      159.67      167.70      2.44 o 
   3  -3   2       36.18       30.14      1.03 o 
   4  -3   2        8.87        9.77      0.75 o 
   5  -3   2      143.33      122.41      3.27 o 
   6  -3   2        4.07        5.71      1.10 o 
   7  -3   2       10.60        8.91      2.38 o 
   8  -3   2      203.86      216.76      7.38 o 
   9  -3   2      140.12      133.02      6.76 o 
  -9  -2   2        7.20       10.54      2.64 o 
  -8  -2   2        3.06        2.98      1.68 o 
  -7  -2   2      340.71      336.50      8.65 o 
  -6  -2   2       27.02       28.26      1.52 o 
  -5  -2   2      297.55      298.35      5.52 o 
  -4  -2   2      123.68       82.17      2.22 o 
  -3  -2   2     2044.39     2129.28     18.43 o 
  -2  -2   2     1338.40     1346.96     11.81 o 
  -1  -2   2       87.74       97.40      1.36 o 
   0  -2   2      726.77      652.94      7.22 o 
   1  -2   2     2775.42     2864.89     33.46 o 
   2  -2   2        2.86        2.83      0.56 o 
   3  -2   2      533.90      495.96      4.40 o 
   4  -2   2       79.81       70.50      1.27 o 
   5  -2   2        2.64        4.37      0.64 o 
   6  -2   2       40.51       34.71      2.05 o 
   7  -2   2      733.05      727.67     12.54 o 
   8  -2   2      369.10      370.42     10.07 o 
   9  -2   2      111.02      101.05      6.25 o 
  -9  -1   2       19.28       15.52      2.37 o 
  -8  -1   2       64.83       78.97      4.26 o 
  -7  -1   2       24.02       27.58      1.88 o 
  -6  -1   2       48.96       47.72      1.74 o 
  -5  -1   2      744.42      814.97      8.65 o 
  -4  -1   2     2267.58     2290.44     21.39 o 
  -3  -1   2       56.23       57.50      1.38 o 
   0  -1   2     3296.21     3152.10     50.13 o 
   1  -1   2      163.52      178.99      1.87 o 
   2  -1   2       14.20       17.72      0.72 o 
   3  -1   2        3.56       -0.23      0.40 o 
   4  -1   2      860.48      817.04      7.46 o 
   5  -1   2        5.33        5.20      0.69 o 
   6  -1   2        0.87        0.94      0.64 o 
   7  -1   2      563.36      565.81     12.64 o 
   8  -1   2      114.29      109.51      5.84 o 
   9  -1   2       14.06       16.31      3.39 o 
 -10   0   2      138.58      142.56      5.73 o 
  -9   0   2       13.66       13.76      2.23 o 
  -8   0   2      122.10      118.36      6.61 o 
  -7   0   2       70.50       76.32      2.35 o 
  -6   0   2      270.48      248.12      3.70 o 
  -5   0   2       27.32       32.41      1.49 o 
  -4   0   2       35.71       31.55      1.36 o 
  -3   0   2        8.09        9.64      0.68 o 
  -1   0   2       50.36       42.72      0.82 o 
   0   0   2      872.51      811.18      8.04 o 
   1   0   2      526.14      542.16      7.77 o 
   2   0   2        4.92        6.83      0.49 o 
   3   0   2      509.88      503.86      5.26 o 
   4   0   2     1023.95     1076.40     10.25 o 
   5   0   2       63.75       58.21      1.76 o 
   6   0   2      795.61      794.70      8.71 o 
   7   0   2      889.93      894.18     14.07 o 
   8   0   2       16.89       20.88      3.00 o 
   9   0   2      134.90      136.82      7.13 o 
 -10   1   2      269.08      303.48      8.33 o 
  -9   1   2       17.53       18.06      4.36 o 
  -8   1   2        0.99       -1.15      1.15 o 
  -7   1   2       18.43       18.07      1.43 o 
  -6   1   2      796.93      784.57      9.11 o 
  -5   1   2     1330.05     1382.06     13.94 o 
  -4   1   2       26.24       33.48      1.09 o 
  -3   1   2      126.12      108.00      1.56 o 
  -2   1   2     2559.90     2588.80     21.17 o 
  -1   1   2      229.16      193.26      2.35 o 
   0   1   2       29.04       23.56      0.70 o 
   1   1   2      979.40      993.77      8.75 o 
   2   1   2       94.00       76.76      2.00 o 
   3   1   2      304.79      283.73      3.57 o 
   4   1   2       96.19       89.89      1.97 o 
   5   1   2      296.81      304.79      4.32 o 
   6   1   2       51.06       51.12      2.16 o 
   7   1   2        0.02       -0.34      0.97 o 
   8   1   2      167.89      180.00      7.10 o 
 -10   2   2       56.51       55.95      4.58 o 
  -9   2   2       20.24       23.93      2.63 o 
  -8   2   2      329.00      318.03      8.63 o 
  -7   2   2      324.08      320.77      5.16 o 
  -6   2   2      334.63      343.63      5.08 o 
  -5   2   2      726.98      710.30      8.08 o 
  -4   2   2      162.08      175.85      4.64 o 
  -3   2   2      351.33      306.23      3.08 o 
  -2   2   2       23.59       24.78      1.21 o 
  -1   2   2      107.21      114.98      2.11 o 
   0   2   2        2.23        0.23      0.30 o 
   1   2   2        0.16        0.99      0.37 o 
   2   2   2     1193.43     1235.47     12.02 o 
   3   2   2       45.15       24.74      1.07 o 
   4   2   2     1849.24     1865.15     16.02 o 
   5   2   2       93.17       94.65      2.20 o 
   6   2   2        0.10       -0.45      0.79 o 
   7   2   2      254.24      257.13      5.84 o 
   8   2   2       12.62        9.72      3.10 o 
 -10   3   2       10.79       19.11      2.63 o 
  -9   3   2       19.97       18.54      2.87 o 
  -8   3   2      150.92      158.61      8.34 o 
  -7   3   2        0.23        1.19      0.79 o 
  -6   3   2      338.62      365.64      5.80 o 
  -5   3   2      641.08      656.43      8.40 o 
  -4   3   2       21.34       16.52      0.82 o 
  -3   3   2      665.74      738.73      7.65 o 
  -2   3   2        0.04       -0.09      0.40 o 
  -1   3   2     1372.97     1366.62     14.05 o 
   0   3   2      983.92      969.25      8.95 o 
   1   3   2      155.04      163.25      3.05 o 
   2   3   2        0.04        1.03      0.54 o 
   3   3   2       59.01       45.93      1.59 o 
   4   3   2      363.16      356.08      5.22 o 
   5   3   2        3.51        3.99      0.84 o 
   6   3   2       23.88       20.26      1.91 o 
   7   3   2        0.78        0.56      1.08 o 
   8   3   2       17.03       23.55      6.55 o 
 -10   4   2      119.89      110.16     18.30 o 
  -9   4   2       16.78       19.44      3.76 o 
  -8   4   2      168.75      160.10     12.77 o 
  -7   4   2       21.06       19.20      2.33 o 
  -6   4   2      163.39      172.77      3.74 o 
  -5   4   2      457.92      458.92      5.80 o 
  -4   4   2      683.88      631.35      7.02 o 
  -3   4   2      784.66      824.71      8.61 o 
  -2   4   2      308.39      296.56      5.31 o 
  -1   4   2       75.10       68.41      1.69 o 
   0   4   2     1797.89     1815.37     15.96 o 
   1   4   2      641.14      665.53      7.40 o 
   2   4   2     1394.57     1435.10     14.36 o 
   3   4   2       29.06       22.69      1.37 o 
   4   4   2        2.09        2.18      0.75 o 
   5   4   2      482.24      473.33      6.48 o 
   6   4   2      110.79      107.62      4.23 o 
   7   4   2       98.15      104.11      5.87 o 
   8   4   2       64.51       73.45      4.59 o 
  -9   5   2       41.45       38.48      4.86 o 
  -8   5   2       69.10       83.02      6.87 o 
  -7   5   2        3.31        0.37      2.84 o 
  -6   5   2      230.00      226.08      4.47 o 
  -5   5   2        1.47       -0.10      0.41 o 
  -4   5   2       60.50       57.99      1.81 o 
  -3   5   2      880.76      916.88     14.90 o 
  -2   5   2     1132.01     1147.19     13.45 o 
  -1   5   2      307.66      322.71      4.83 o 
   0   5   2       60.28       80.35      1.76 o 
   1   5   2        2.49       11.68      0.75 o 
   2   5   2        0.03        0.93      0.63 o 
   3   5   2      137.47      151.36      3.21 o 
   4   5   2        3.00        3.02      0.92 o 
   5   5   2       50.81       43.11      2.92 o 
   6   5   2        3.23        1.72      1.52 o 
   7   5   2      138.73      138.84      4.96 o 
  -9   6   2        8.96       10.40      3.08 o 
  -8   6   2       14.26       11.59      3.04 o 
  -7   6   2       99.69       96.89      6.15 o 
  -6   6   2      238.57      237.33      5.91 o 
  -5   6   2       11.09       14.36      1.06 o 
  -4   6   2     1646.79     1596.13     18.81 o 
  -3   6   2       40.01       43.38      2.23 o 
  -2   6   2      236.81      238.09      3.84 o 
  -1   6   2      281.80      265.57      4.34 o 
   0   6   2      398.89      430.69      5.17 o 
   1   6   2      281.99      260.35      4.25 o 
   2   6   2       33.96       32.74      1.74 o 
   3   6   2        1.36        0.41      0.78 o 
   4   6   2      345.08      333.26     10.58 o 
   5   6   2      228.27      230.45     10.17 o 
   6   6   2        8.73        8.01      2.01 o 
   7   6   2       31.45       34.01      3.05 o 
  -9   7   2        1.75        1.00      2.32 o 
  -8   7   2      324.90      310.40     11.56 o 
  -7   7   2      179.36      153.75      7.61 o 
  -6   7   2      350.63      349.19     11.33 o 
  -5   7   2      197.16      179.95      7.66 o 
  -4   7   2       88.49       78.67      4.30 o 
  -3   7   2       19.59       15.83      1.27 o 
  -2   7   2        8.61        5.22      0.88 o 
  -1   7   2       84.12       91.94      2.97 o 
   0   7   2        5.03        4.95      0.93 o 
   1   7   2       14.02       12.22      1.25 o 
   2   7   2      155.86      154.29      3.47 o 
   3   7   2      408.86      376.98      7.25 o 
   4   7   2        1.58        1.56      1.42 o 
   5   7   2        0.02       -0.54      1.57 o 
   6   7   2      326.30      340.00      8.05 o 
  -8   8   2       26.55       37.08      4.84 o 
  -7   8   2        2.16        2.85      2.34 o 
  -6   8   2      609.61      639.87     29.13 o 
  -5   8   2       14.98       21.06      2.10 o 
  -4   8   2      520.72      473.53     17.69 o 
  -3   8   2       51.27       54.86      3.27 o 
  -2   8   2        5.79        6.64      1.28 o 
  -1   8   2      418.20      420.11      8.31 o 
   0   8   2       14.05       15.07      1.57 o 
   1   8   2       74.83       73.30      3.11 o 
   2   8   2       81.02       91.56      3.53 o 
   3   8   2        9.30        8.80      2.04 o 
   4   8   2       47.78       50.03      4.49 o 
   5   8   2       10.57        7.22      2.40 o 
  -8   9   2      219.32      193.93     11.69 o 
  -7   9   2       13.46       13.32      3.29 o 
  -6   9   2       67.59       64.36      5.81 o 
  -5   9   2       37.62       38.53      3.76 o 
  -4   9   2       27.55       24.03      6.19 o 
  -3   9   2      162.65      174.19      6.45 o 
  -2   9   2      200.89      181.00      6.50 o 
  -1   9   2       15.46       19.28      3.12 o 
   0   9   2       51.01       47.05      3.20 o 
   1   9   2     1751.91     1780.87     25.53 o 
   2   9   2       70.88       75.01      4.41 o 
   3   9   2       68.79       64.07      6.03 o 
   4   9   2      256.46      273.24     13.88 o 
  -7  10   2      101.87      118.81      7.80 o 
  -6  10   2      153.93      144.91      9.28 o 
  -5  10   2        5.74        3.47      2.33 o 
  -4  10   2       41.95       33.82      5.07 o 
  -3  10   2       50.46       49.00      4.21 o 
  -2  10   2      179.11      173.44     10.58 o 
  -1  10   2        4.95        4.57      1.59 o 
   0  10   2       13.86       14.82      2.79 o 
   1  10   2       20.82       22.54      3.40 o 
   2  10   2       43.90       37.48      4.10 o 
   3  10   2        6.01        4.66      2.43 o 
  -6  11   2       14.59       20.06      7.16 o 
  -5  11   2      252.86      258.77     10.84 o 
  -4  11   2        8.74       10.31      4.68 o 
  -3  11   2       43.55       32.15      3.71 o 
  -2  11   2        4.76        6.39      5.86 o 
  -1  11   2      267.38      288.70     13.16 o 
   0  11   2        0.92        1.24      1.98 o 
   1  11   2        0.75       -0.76      1.84 o 
   2  11   2       64.21       62.88      5.47 o 
  -4  12   2      194.59      194.77     15.25 o 
  -3  12   2        0.01       -0.41      2.91 o 
  -2  12   2      184.46      208.22     25.93 o 
  -1  12   2        0.22        4.47      2.37 o 
   0  12   2        7.63        5.57      3.45 o 
  -2 -12   3        0.98        2.91      1.77 o 
  -1 -12   3      272.70      295.28     27.12 o 
   0 -12   3       49.82       49.19      5.49 o 
   1 -12   3      101.93      108.67     13.59 o 
   2 -12   3       79.17       78.29      6.88 o 
   3 -12   3       17.50       20.86      3.86 o 
   4 -12   3      169.60      177.37     11.94 o 
  -4 -11   3      323.36      332.94      9.01 o 
  -3 -11   3       14.18       16.56      3.44 o 
  -2 -11   3      175.71      188.36      6.24 o 
  -1 -11   3       12.06       15.03      3.98 o 
   0 -11   3       23.43       27.67      3.26 o 
   1 -11   3        1.22       -1.46      1.46 o 
   2 -11   3       27.53       30.94      4.23 o 
   3 -11   3       96.23       99.60      6.74 o 
   4 -11   3        1.79        7.81      2.79 o 
   5 -11   3       24.16       17.48      4.82 o 
   6 -11   3      663.38      683.79     27.04 o 
  -5 -10   3       16.58       11.36      2.33 o 
  -4 -10   3       55.60       56.32      3.96 o 
  -3 -10   3      448.63      445.69      9.94 o 
  -2 -10   3        3.48        2.96      1.54 o 
  -1 -10   3       38.64       35.10      3.49 o 
   0 -10   3      516.56      501.83     13.02 o 
   1 -10   3        3.61        3.31      1.78 o 
   2 -10   3        2.44        3.70      1.74 o 
   3 -10   3      251.15      257.85      9.83 o 
   4 -10   3      347.12      356.63     12.11 o 
   5 -10   3      464.66      431.69     19.06 o 
   6 -10   3      266.43      269.93     14.96 o 
  -6  -9   3       17.31       16.74      2.66 o 
  -5  -9   3       67.74       69.57      4.40 o 
  -4  -9   3       88.18       94.61      4.88 o 
  -3  -9   3       58.02       54.52      3.57 o 
  -2  -9   3      104.05      101.65      4.35 o 
  -1  -9   3       22.91       18.79      2.84 o 
   0  -9   3       97.65       88.53      3.62 o 
   1  -9   3      476.14      464.91     10.48 o 
   2  -9   3       11.05        8.32      1.86 o 
   3  -9   3      779.13      758.51     18.58 o 
   4  -9   3      496.48      479.27     13.93 o 
   5  -9   3        0.08       -1.88      1.88 o 
   6  -9   3        0.29        6.26      3.52 o 
   7  -9   3        0.66       -0.22      3.02 o 
  -7  -8   3        3.16        5.36      1.95 o 
  -6  -8   3      106.55      114.35      9.28 o 
  -5  -8   3       26.26       21.80      2.92 o 
  -4  -8   3       24.59       21.97      2.38 o 
  -3  -8   3      338.00      321.69      6.34 o 
  -2  -8   3      150.39      145.15      3.30 o 
  -1  -8   3       42.06       46.20      1.97 o 
   0  -8   3      234.70      225.19      4.21 o 
   1  -8   3      215.12      221.07      4.05 o 
   2  -8   3      591.65      584.85     10.30 o 
   3  -8   3       70.72       70.30      3.42 o 
   4  -8   3       29.43       24.28      3.33 o 
   5  -8   3       18.35       14.80      4.53 o 
   6  -8   3      282.31      267.85     14.03 o 
   7  -8   3       13.86       10.79      4.03 o 
   8  -8   3      164.57      186.79     12.87 o 
  -7  -7   3       89.94      101.86      5.15 o 
  -6  -7   3       38.06       34.16      3.00 o 
  -5  -7   3       84.33       74.33      4.10 o 
  -4  -7   3      574.00      560.85      9.05 o 
  -3  -7   3        0.08       -0.26      0.70 o 
  -2  -7   3      228.23      213.65      3.84 o 
  -1  -7   3      199.95      178.88      3.54 o 
   0  -7   3       73.23       77.43      2.26 o 
   1  -7   3      137.48      136.17      3.44 o 
   2  -7   3      630.74      627.64      7.31 o 
   3  -7   3      699.96      684.58      9.80 o 
   4  -7   3        0.05        0.86      1.05 o 
   5  -7   3        0.73        2.74      1.81 o 
   6  -7   3        0.02        1.32      1.81 o 
   7  -7   3      265.35      278.71     14.60 o 
   8  -7   3        6.79       12.01      4.46 o 
  -8  -6   3       38.40       38.44      3.53 o 
  -7  -6   3        6.42        8.05      1.93 o 
  -6  -6   3        7.49       10.51      1.88 o 
  -5  -6   3       96.87       97.07      4.90 o 
  -4  -6   3      128.15      121.83      2.73 o 
  -3  -6   3        1.59        1.96      0.70 o 
  -2  -6   3      121.53      113.75      2.48 o 
  -1  -6   3      333.83      344.44      4.66 o 
   0  -6   3     1729.07     1757.16     16.91 o 
   1  -6   3      154.21      151.02      2.38 o 
   2  -6   3      384.57      383.52      5.08 o 
   3  -6   3      870.61      950.39     12.23 o 
   4  -6   3      204.56      207.58      5.07 o 
   5  -6   3      393.62      380.10      7.70 o 
   6  -6   3      112.59      108.81      7.16 o 
   7  -6   3      153.18      155.33      8.16 o 
   8  -6   3       13.34       19.64      5.18 o 
  -8  -5   3      130.17      139.60      5.41 o 
  -7  -5   3        4.62        6.55      1.73 o 
  -6  -5   3       17.39       13.82      2.61 o 
  -5  -5   3        9.46       12.08      1.22 o 
  -4  -5   3      211.15      199.99      3.49 o 
  -3  -5   3      148.62      186.18      3.24 o 
  -2  -5   3       63.34       68.86      1.70 o 
  -1  -5   3      103.69      111.51      1.97 o 
   0  -5   3      463.24      464.44      4.66 o 
   1  -5   3       64.80       53.48      1.19 o 
   2  -5   3      546.04      544.48      5.93 o 
   3  -5   3       86.39       90.76      2.11 o 
   4  -5   3      458.93      478.57      8.25 o 
   5  -5   3      917.67      892.59     13.69 o 
   6  -5   3      186.68      178.06      5.65 o 
   7  -5   3      263.09      248.62     16.58 o 
   8  -5   3       42.18       46.82      4.74 o 
  -9  -4   3        2.99        3.92      1.89 o 
  -8  -4   3       58.75       57.05      3.92 o 
  -7  -4   3       56.21       68.86      3.94 o 
  -6  -4   3      125.91      119.64      3.34 o 
  -5  -4   3       14.36       14.57      1.08 o 
  -4  -4   3     1933.84     2048.32     17.53 o 
  -3  -4   3       16.83       10.85      0.83 o 
  -2  -4   3      337.92      335.69      3.78 o 
  -1  -4   3      159.35      173.74      2.32 o 
   0  -4   3     1319.04     1369.29     11.25 o 
   1  -4   3     1176.12     1353.60     15.09 o 
   2  -4   3      310.78      284.27      6.44 o 
   3  -4   3       27.22       36.56      1.83 o 
   4  -4   3        0.18        0.86      0.78 o 
   5  -4   3      198.99      185.20      3.77 o 
   6  -4   3      186.25      182.42      4.06 o 
   7  -4   3        1.30        0.66      1.38 o 
   8  -4   3      196.51      199.97      7.21 o 
   9  -4   3      134.09      145.04      6.53 o 
  -9  -3   3        0.20       -1.42      1.42 o 
  -8  -3   3        2.21        1.68      1.53 o 
  -7  -3   3       82.84       80.82      6.63 o 
  -6  -3   3      124.32      131.13      2.71 o 
  -5  -3   3      641.40      696.71      7.96 o 
  -4  -3   3     1754.25     1767.60     17.15 o 
  -3  -3   3      438.75      456.42      4.78 o 
  -2  -3   3       16.53       17.94      0.76 o 
  -1  -3   3       91.37      104.71      1.42 o 
   0  -3   3     4339.27     4431.05     59.63 o 
   1  -3   3     1904.91     1934.14     23.19 o 
   2  -3   3        6.03        4.25      0.63 o 
   3  -3   3        1.47        0.56      0.47 o 
   4  -3   3       11.60       17.04      1.27 o 
   5  -3   3      522.59      486.61      6.90 o 
   6  -3   3       84.76       77.76      3.60 o 
   7  -3   3       97.31       93.67      4.96 o 
   8  -3   3      173.06      158.38      6.43 o 
   9  -3   3        0.83        0.05      2.04 o 
  -9  -2   3       43.43       45.58      4.08 o 
  -8  -2   3      152.97      168.68      6.22 o 
  -7  -2   3        0.32        1.71      1.34 o 
  -6  -2   3      363.47      374.29      5.40 o 
  -5  -2   3       17.39       18.67      1.13 o 
  -4  -2   3     2369.51     2476.30     23.09 o 
  -3  -2   3     4510.42     4550.18     37.74 o 
  -2  -2   3       93.92       81.27      1.23 o 
  -1  -2   3        9.69        8.70      0.72 o 
   0  -2   3     1837.56     1757.91     24.12 o 
   1  -2   3     1362.84     1244.61     12.36 o 
   2  -2   3      844.57      911.56      8.19 o 
   3  -2   3      566.27      601.75      6.04 o 
   4  -2   3       56.68       56.07      1.49 o 
   5  -2   3       36.34       45.62      1.57 o 
   6  -2   3      466.57      485.79      5.99 o 
   7  -2   3       80.94       83.98      6.62 o 
   8  -2   3      132.77      123.64      5.73 o 
   9  -2   3       15.85       21.34      3.17 o 
 -10  -1   3        7.42       11.89      2.70 o 
  -9  -1   3        6.04        4.92      2.75 o 
  -8  -1   3       93.70       96.53      4.42 o 
  -7  -1   3       20.63       17.62      1.60 o 
  -6  -1   3      281.06      270.92      4.08 o 
  -5  -1   3      651.77      706.58      9.18 o 
  -4  -1   3      194.11      221.92      3.30 o 
  -3  -1   3      374.45      442.14      4.83 o 
  -2  -1   3     3161.81     3179.67     30.41 o 
  -1  -1   3      527.03      499.30      6.41 o 
   0  -1   3     2841.05     2861.78     26.72 o 
   1  -1   3      911.20      892.93      9.23 o 
   2  -1   3      767.33      767.10      7.04 o 
   3  -1   3      433.40      426.23      4.62 o 
   4  -1   3      159.05      159.17      2.59 o 
   5  -1   3      222.68      226.47      3.48 o 
   6  -1   3      325.94      316.97      4.58 o 
   7  -1   3       80.68       72.13      4.73 o 
   8  -1   3      335.72      313.25      9.47 o 
 -10   0   3      187.56      178.37      7.84 o 
  -9   0   3      121.13      126.36      4.95 o 
  -8   0   3      395.33      401.16      8.63 o 
  -7   0   3      158.01      166.49      3.50 o 
  -6   0   3       54.09       50.01      1.88 o 
  -5   0   3     1595.73     1604.87     16.95 o 
  -4   0   3      832.24      865.54      8.94 o 
  -3   0   3      152.78      155.27      2.52 o 
  -2   0   3     3124.04     2973.61     34.61 o 
  -1   0   3     3030.10     2748.43     31.70 o 
   0   0   3      505.79      512.78      6.99 o 
   1   0   3      170.84      183.97      2.67 o 
   2   0   3       35.26       39.83      1.31 o 
   3   0   3     2697.88     2892.08     24.41 o 
   4   0   3      241.54      232.85      4.06 o 
   5   0   3       27.89       27.97      1.40 o 
   6   0   3       61.88       66.32      2.32 o 
   7   0   3      180.45      186.64      5.28 o 
   8   0   3      200.04      208.68      7.78 o 
 -10   1   3       75.13       77.08      4.76 o 
  -9   1   3      152.46      149.89      5.33 o 
  -8   1   3        1.05        1.62      1.75 o 
  -7   1   3        1.91        1.64      0.81 o 
  -6   1   3      283.93      321.16      4.78 o 
  -5   1   3      671.17      747.95      8.30 o 
  -4   1   3       32.09       38.02      1.28 o 
  -3   1   3      843.19      780.43      7.71 o 
  -2   1   3      635.46      642.98      6.73 o 
  -1   1   3      475.25      474.18      5.34 o 
   0   1   3     1542.00     1458.03     13.25 o 
   1   1   3     1020.98     1001.66      9.63 o 
   2   1   3      408.20      428.23      4.50 o 
   3   1   3       99.17      127.43      2.20 o 
   4   1   3      453.11      467.98      5.55 o 
   5   1   3      524.23      516.25      7.55 o 
   6   1   3      364.14      348.33      5.54 o 
   7   1   3       62.11       62.72      4.05 o 
   8   1   3        0.28       -0.73      1.96 o 
 -10   2   3      352.78      362.36     16.80 o 
  -9   2   3        0.90        3.74      1.85 o 
  -8   2   3       13.81       13.09      2.24 o 
  -7   2   3      276.38      292.52      4.84 o 
  -6   2   3      388.65      402.99      7.15 o 
  -5   2   3     1615.35     1687.20     15.12 o 
  -4   2   3     1319.50     1312.76     11.77 o 
  -3   2   3      140.19      121.19      1.94 o 
  -2   2   3     1617.57     1681.46     16.71 o 
  -1   2   3      213.29      188.89      2.37 o 
   0   2   3      231.97      253.89      2.76 o 
   1   2   3     4695.00     4842.99     49.91 o 
   2   2   3       22.80       11.61      0.71 o 
   3   2   3      175.90      186.84      2.97 o 
   4   2   3        1.02        1.02      0.70 o 
   5   2   3      283.61      292.73      5.44 o 
   6   2   3      480.26      488.48     10.26 o 
   7   2   3        0.02       -0.40      1.04 o 
   8   2   3       34.21       32.43      6.83 o 
 -10   3   3       18.23       17.34      3.78 o 
  -9   3   3      178.37      164.74      9.13 o 
  -8   3   3       68.63       79.47      6.17 o 
  -7   3   3       22.50       14.33      1.80 o 
  -6   3   3       10.08       14.84      1.28 o 
  -5   3   3      357.74      371.27      4.80 o 
  -4   3   3     1354.68     1413.22     15.55 o 
  -3   3   3      281.67      272.96      4.64 o 
  -2   3   3      283.25      287.80      4.81 o 
  -1   3   3      158.79      149.81      2.16 o 
   0   3   3      104.41       85.86      1.47 o 
   1   3   3      848.37      996.50      8.84 o 
   2   3   3     1053.35     1137.53     10.18 o 
   3   3   3     1266.48     1288.35     12.34 o 
   4   3   3       87.83       81.39      2.20 o 
   5   3   3      187.04      186.00      3.83 o 
   6   3   3       42.30       43.17      3.62 o 
   7   3   3       20.84       29.56      2.45 o 
   8   3   3      101.51      114.44      8.64 o 
 -10   4   3       75.44       73.04      6.84 o 
  -9   4   3        9.51       10.16      2.96 o 
  -8   4   3        1.50        1.73      2.06 o 
  -7   4   3      269.23      284.14      6.65 o 
  -6   4   3      218.13      221.41      4.89 o 
  -5   4   3       82.67       83.09      1.70 o 
  -4   4   3      764.84      835.42     12.76 o 
  -3   4   3      182.12      192.10      2.70 o 
  -2   4   3      265.71      254.19      3.90 o 
  -1   4   3      166.69      159.57      2.72 o 
   0   4   3       68.55       65.69      1.56 o 
   1   4   3       64.19       71.75      1.98 o 
   2   4   3        3.30        3.62      0.74 o 
   3   4   3      459.53      466.26      5.50 o 
   4   4   3      855.11      848.19      9.25 o 
   5   4   3        1.04        1.30      1.02 o 
   6   4   3        0.46        2.39      1.54 o 
   7   4   3      153.84      173.67      5.31 o 
 -10   5   3      355.77      353.69     13.40 o 
  -9   5   3      175.02      182.07     13.99 o 
  -8   5   3       39.32       46.55      5.93 o 
  -7   5   3       36.50       41.49      4.38 o 
  -6   5   3      150.44      160.02      3.63 o 
  -5   5   3        4.69        4.13      0.63 o 
  -4   5   3      172.78      153.36      2.81 o 
  -3   5   3      108.99      120.42      2.29 o 
  -2   5   3       10.84        9.49      0.79 o 
  -1   5   3       15.50       11.84      1.18 o 
   0   5   3     1106.17     1117.71     11.61 o 
   1   5   3      354.65      326.98      4.67 o 
   2   5   3       10.64        9.40      1.00 o 
   3   5   3      549.52      535.02      7.22 o 
   4   5   3      406.03      388.07      5.77 o 
   5   5   3      134.14      140.25      5.98 o 
   6   5   3        4.88        6.10      1.38 o 
   7   5   3       19.12       25.49      2.65 o 
  -9   6   3        0.63        0.81      2.29 o 
  -8   6   3      222.54      239.51      9.75 o 
  -7   6   3       14.82       10.16      2.66 o 
  -6   6   3       49.00       46.79      3.96 o 
  -5   6   3        0.09        0.27      0.62 o 
  -4   6   3      356.10      344.38      5.27 o 
  -3   6   3      463.46      410.35      6.07 o 
  -2   6   3     1338.13     1323.37     16.52 o 
  -1   6   3      163.04      165.83      3.77 o 
   0   6   3     1325.30     1367.37     14.18 o 
   1   6   3       56.97       44.48      1.92 o 
   2   6   3      122.50      138.28      3.32 o 
   3   6   3      456.60      450.95      6.88 o 
   4   6   3       76.14       81.52      3.39 o 
   5   6   3       26.12       29.38      2.35 o 
   6   6   3      131.92      146.45      5.87 o 
  -9   7   3        7.24        5.74      2.85 o 
  -8   7   3       77.57       73.62      6.42 o 
  -7   7   3      248.90      229.01     19.17 o 
  -6   7   3      137.83      129.16      6.78 o 
  -5   7   3       20.52       21.91      2.74 o 
  -4   7   3      182.60      183.11      4.14 o 
  -3   7   3      192.89      174.94      3.76 o 
  -2   7   3      210.47      203.37      4.84 o 
  -1   7   3      756.33      710.18     11.83 o 
   0   7   3       10.62       13.20      1.31 o 
   1   7   3       10.55        9.86      1.12 o 
   2   7   3      829.76      802.48     10.94 o 
   3   7   3       64.81       58.81      3.69 o 
   4   7   3       35.25       31.75      2.40 o 
   5   7   3        0.05       -0.35      1.25 o 
  -8   8   3      178.80      164.36      8.33 o 
  -7   8   3        5.05       10.17      2.90 o 
  -6   8   3        0.12        0.29      1.46 o 
  -5   8   3      583.23      626.02     13.31 o 
  -4   8   3      493.92      493.68     10.26 o 
  -3   8   3       60.97       65.75      2.77 o 
  -2   8   3      347.50      357.27      6.84 o 
  -1   8   3       10.14       10.75      1.31 o 
   0   8   3       55.80       51.85      2.77 o 
   1   8   3       35.23       32.48      3.37 o 
   2   8   3      389.52      403.64      9.14 o 
   3   8   3        0.01       -0.03      1.29 o 
   4   8   3       53.46       53.55      3.17 o 
   5   8   3       34.45       33.04      3.05 o 
  -8   9   3       13.44       16.22      3.66 o 
  -7   9   3      294.52      310.25     11.78 o 
  -6   9   3        3.70        9.76      2.81 o 
  -5   9   3       89.71       67.36      6.84 o 
  -4   9   3       84.71       78.29      5.98 o 
  -3   9   3      113.95      112.30      5.53 o 
  -2   9   3       32.79       32.43      3.56 o 
  -1   9   3        0.59        1.23      1.88 o 
   0   9   3       17.56       14.74      2.74 o 
   1   9   3       47.30       49.00      3.55 o 
   2   9   3      862.74      852.90     15.32 o 
   3   9   3       17.24       15.70      2.96 o 
   4   9   3      282.10      296.49     12.99 o 
  -7  10   3      369.05      377.53     20.79 o 
  -6  10   3       41.32       34.81      7.55 o 
  -5  10   3      276.04      294.88     14.17 o 
  -4  10   3       10.64       10.96      2.12 o 
  -3  10   3       37.60       31.72      3.39 o 
  -2  10   3      158.14      157.44     13.45 o 
  -1  10   3       83.50       84.56      5.58 o 
   0  10   3      139.43      140.08      6.80 o 
   1  10   3      141.76      134.62      6.99 o 
   2  10   3       74.29       84.03      6.02 o 
   3  10   3      107.06      105.73      6.20 o 
  -6  11   3       19.14       36.54      8.13 o 
  -5  11   3       34.21       29.13      7.55 o 
  -4  11   3       88.06       77.97      6.22 o 
  -3  11   3       30.97       37.17      3.83 o 
  -2  11   3        0.05        1.93      2.31 o 
  -1  11   3      243.96      235.64      8.61 o 
   0  11   3       56.87       53.28      4.83 o 
   1  11   3       27.59       32.78      4.13 o 
  -4  12   3       86.00       80.82      6.53 o 
  -3  12   3        0.03        5.20      2.16 o 
  -2  12   3      431.85      451.70     16.24 o 
  -1  12   3       53.53       56.51      7.73 o 
  -2 -12   4       36.28       44.28      4.26 o 
  -1 -12   4       20.01       19.70      3.87 o 
   0 -12   4      100.41      113.07      7.39 o 
   1 -12   4      139.47      142.30      9.35 o 
   2 -12   4        2.35       -1.80      2.66 o 
   3 -12   4       28.55       28.63      5.83 o 
   4 -12   4      291.82      347.40     17.33 o 
  -4 -11   4        7.50        4.31      2.00 o 
  -3 -11   4       62.09       65.16      4.32 o 
  -2 -11   4      252.50      274.87      7.53 o 
  -1 -11   4       36.03       23.64      3.14 o 
   0 -11   4        4.18        6.61      2.57 o 
   1 -11   4       96.22       96.72      7.10 o 
   2 -11   4       74.21       67.49      5.96 o 
   3 -11   4       39.06       60.70      7.55 o 
   4 -11   4       26.85       29.70      5.68 o 
   5 -11   4        2.40       -2.09      2.30 o 
  -5 -10   4       39.66       38.69      3.52 o 
  -4 -10   4       15.48       14.12      2.52 o 
  -3 -10   4       87.83       97.65      6.89 o 
  -2 -10   4       50.78       54.02      4.27 o 
  -1 -10   4      166.24      175.55      8.07 o 
   0 -10   4       83.27       89.85      4.62 o 
   1 -10   4      260.20      252.62      7.46 o 
   2 -10   4       30.35       41.91      5.72 o 
   3 -10   4        0.10        0.19      1.74 o 
   4 -10   4       71.11       82.07      8.49 o 
   5 -10   4       66.45       65.52      7.98 o 
   6 -10   4      202.17      200.31     12.87 o 
  -6  -9   4       12.12       11.25      2.32 o 
  -5  -9   4      120.06      123.98      5.31 o 
  -4  -9   4       79.99       77.89      4.43 o 
  -3  -9   4      492.19      478.64      9.79 o 
  -2  -9   4      205.64      199.98      9.89 o 
  -1  -9   4      112.12      105.61      5.16 o 
   0  -9   4      209.87      205.08      6.42 o 
   1  -9   4       55.01       62.41      3.88 o 
   2  -9   4      102.27      113.96      5.96 o 
   3  -9   4       12.99       13.54      2.88 o 
   4  -9   4        3.29        4.60      3.92 o 
   5  -9   4      251.26      233.18     12.87 o 
   6  -9   4      265.98      270.44     14.60 o 
   7  -9   4      213.24      213.47     13.52 o 
  -7  -8   4        6.85       11.01      2.31 o 
  -6  -8   4       31.49       37.07      3.29 o 
  -5  -8   4       14.69       16.14      2.29 o 
  -4  -8   4      125.07      125.53      4.81 o 
  -3  -8   4      358.60      372.11      7.95 o 
  -2  -8   4      234.38      234.84      5.88 o 
  -1  -8   4       57.35       63.54      2.86 o 
   0  -8   4       52.85       65.57      3.02 o 
   1  -8   4       32.42       32.69      1.77 o 
   2  -8   4      213.63      217.68      5.46 o 
   3  -8   4      198.83      189.42      5.13 o 
   4  -8   4      163.09      142.47      6.70 o 
   5  -8   4        7.38        6.76      2.95 o 
   6  -8   4        7.64        9.57      3.60 o 
   7  -8   4        7.79       15.90      4.82 o 
  -7  -7   4       64.32       54.69      3.94 o 
  -6  -7   4       12.36       13.93      2.17 o 
  -5  -7   4       39.35       34.96      2.83 o 
  -4  -7   4       55.04       66.37      4.58 o 
  -3  -7   4      790.75      793.76      8.80 o 
  -2  -7   4       40.00       47.49      1.85 o 
  -1  -7   4      357.48      367.77      5.00 o 
   0  -7   4      452.86      468.84      6.47 o 
   1  -7   4       68.94       74.83      2.11 o 
   2  -7   4     1013.03     1023.11     12.98 o 
   3  -7   4     2692.31     2680.78     30.25 o 
   4  -7   4        2.29        3.65      1.22 o 
   5  -7   4      519.19      461.18     18.20 o 
   6  -7   4       65.65       46.18      6.47 o 
   7  -7   4      149.98      132.20     10.07 o 
   8  -7   4      164.72      149.96     11.36 o 
  -8  -6   4       21.67       28.16      3.24 o 
  -7  -6   4        0.03        2.96      1.58 o 
  -6  -6   4      686.83      641.78     11.82 o 
  -5  -6   4        1.14        4.89      2.67 o 
  -4  -6   4       25.74       27.10      1.48 o 
  -3  -6   4       35.72       30.45      1.29 o 
  -2  -6   4      529.95      534.28      5.76 o 
  -1  -6   4      623.41      608.54      6.55 o 
   0  -6   4      207.25      213.87      2.69 o 
   1  -6   4       27.82       23.92      1.17 o 
   2  -6   4      330.58      329.00      5.20 o 
   3  -6   4      270.04      245.79      4.55 o 
   4  -6   4      177.69      181.15      4.66 o 
   5  -6   4      119.84      120.04      3.95 o 
   6  -6   4      168.28      151.40      6.15 o 
   7  -6   4       30.34       28.12      5.47 o 
   8  -6   4        0.97       -1.08      2.73 o 
  -8  -5   4        5.59        6.07      1.87 o 
  -7  -5   4        5.24       11.88      1.93 o 
  -6  -5   4      493.39      507.64     11.77 o 
  -5  -5   4      158.03      167.97      3.47 o 
  -4  -5   4       86.73       73.25      2.79 o 
  -3  -5   4      300.78      319.50      3.76 o 
  -2  -5   4      767.64      741.28      7.10 o 
  -1  -5   4        3.48        5.22      0.57 o 
   0  -5   4      107.40      117.23      2.04 o 
   1  -5   4      377.94      349.43      5.90 o 
   2  -5   4      541.98      569.72      7.42 o 
   3  -5   4      673.32      647.18      8.62 o 
   4  -5   4       74.02       73.14      2.29 o 
   5  -5   4      100.70      101.89      3.00 o 
   6  -5   4      337.40      310.81      9.41 o 
   7  -5   4      294.84      286.89     13.16 o 
   8  -5   4       75.34       83.79      9.42 o 
  -9  -4   4        9.62       11.72      2.69 o 
  -8  -4   4       97.99      102.75      4.84 o 
  -7  -4   4       15.12        8.80      1.74 o 
  -6  -4   4      373.65      354.79      5.96 o 
  -5  -4   4      217.52      231.40      4.23 o 
  -4  -4   4      259.03      226.44      3.24 o 
  -3  -4   4     2186.53     2307.07     18.04 o 
  -2  -4   4        0.85        0.11      0.32 o 
  -1  -4   4      493.07      515.18      6.33 o 
   0  -4   4      851.18      902.64     10.39 o 
   1  -4   4       99.58      126.92      2.83 o 
   2  -4   4        4.39        4.90      0.74 o 
   3  -4   4       43.41       39.74      1.50 o 
   4  -4   4       24.88       27.72      1.67 o 
   5  -4   4        6.08        3.32      0.88 o 
   6  -4   4        2.44        2.80      1.26 o 
   7  -4   4        0.94        0.77      1.73 o 
   8  -4   4      464.67      485.71     13.29 o 
  -9  -3   4        0.16        0.07      1.67 o 
  -8  -3   4       65.50       65.85      4.57 o 
  -7  -3   4       38.18       35.65      2.81 o 
  -6  -3   4       15.79       14.49      1.18 o 
  -5  -3   4      140.08      143.93      4.55 o 
  -4  -3   4     1453.43     1480.89     13.69 o 
  -3  -3   4      298.15      350.27      3.60 o 
  -2  -3   4      512.70      537.97      6.31 o 
  -1  -3   4      379.83      322.33      5.82 o 
   0  -3   4       27.59       24.62      2.88 o 
   1  -3   4       10.52        5.48      0.59 o 
   2  -3   4      200.54      216.75      3.18 o 
   3  -3   4       19.24       15.25      0.96 o 
   4  -3   4     2659.92     2622.60     26.46 o 
   5  -3   4       58.78       60.68      2.16 o 
   6  -3   4      264.05      244.86      5.33 o 
   7  -3   4      292.55      292.90      8.46 o 
   8  -3   4      124.76      116.55      5.88 o 
  -9  -2   4        2.74        5.64      3.20 o 
  -8  -2   4        0.14       -1.31      1.33 o 
  -7  -2   4       57.43       55.63      3.19 o 
  -6  -2   4      356.09      342.42      5.06 o 
  -5  -2   4      148.93      143.89      2.91 o 
  -4  -2   4     1315.78     1325.95     13.03 o 
  -3  -2   4     2313.28     2557.83     27.09 o 
  -2  -2   4      412.37      417.12      5.96 o 
  -1  -2   4       17.55       18.87      0.96 o 
   0  -2   4      227.97      223.13      4.55 o 
   1  -2   4      178.67      180.33      2.56 o 
   2  -2   4      685.92      706.63      7.84 o 
   3  -2   4       10.38        6.28      0.60 o 
   4  -2   4       45.82       58.66      1.61 o 
   5  -2   4       66.57       62.97      1.87 o 
   6  -2   4      682.11      661.03      8.18 o 
   7  -2   4       11.19       13.04      2.46 o 
   8  -2   4        4.89        3.55      1.96 o 
 -10  -1   4        6.82        4.30      2.54 o 
  -9  -1   4       21.16       25.46      3.07 o 
  -8  -1   4      126.19      101.95      6.57 o 
  -7  -1   4      189.92      189.53     10.88 o 
  -6  -1   4       64.71       64.00      2.25 o 
  -5  -1   4       23.09       15.24      1.00 o 
  -4  -1   4     1402.68     1489.76     15.34 o 
  -3  -1   4        5.49       12.75      0.76 o 
  -2  -1   4     1010.49     1046.50     15.03 o 
  -1  -1   4        0.83        0.53      0.36 o 
   0  -1   4      115.45      125.72      2.39 o 
   1  -1   4      110.24      128.74      2.14 o 
   2  -1   4     5324.29     5531.25     44.90 o 
   3  -1   4        1.40        0.05      0.39 o 
   4  -1   4      400.32      408.95      5.04 o 
   5  -1   4      229.71      230.94      3.91 o 
   6  -1   4       90.60       86.32      2.56 o 
   7  -1   4       26.14       22.59      2.96 o 
   8  -1   4       65.23       62.57      4.88 o 
 -10   0   4       21.31       20.06      2.69 o 
  -9   0   4        6.62       11.15      1.99 o 
  -8   0   4      682.23      636.37     15.98 o 
  -7   0   4      480.62      482.11      7.28 o 
  -6   0   4       73.31       67.21      2.32 o 
  -5   0   4      133.14      143.33      2.60 o 
  -4   0   4        6.77        6.18      0.67 o 
  -3   0   4      642.29      660.77      8.39 o 
  -2   0   4      178.11      194.65      3.32 o 
  -1   0   4     1733.78     1722.11     20.49 o 
   0   0   4     2902.94     2796.24     29.22 o 
   1   0   4       13.93        7.94      0.75 o 
   2   0   4        0.34        1.35      0.52 o 
   3   0   4       13.19        8.59      0.67 o 
   4   0   4      363.62      358.97      4.57 o 
   5   0   4        0.03        0.11      0.66 o 
   6   0   4      228.26      225.74      4.27 o 
   7   0   4       40.89       44.61      3.12 o 
   8   0   4      157.93      152.04      6.73 o 
 -10   1   4       23.73       25.19      2.91 o 
  -9   1   4       26.84       26.03      3.07 o 
  -8   1   4      284.66      278.50      8.00 o 
  -7   1   4     1475.01     1479.96     16.89 o 
  -6   1   4      350.44      342.55      4.90 o 
  -5   1   4       81.70       93.08      2.01 o 
  -4   1   4      280.94      263.48      3.72 o 
  -3   1   4      246.04      240.18      3.34 o 
  -2   1   4      131.97      105.96      1.60 o 
  -1   1   4        4.15        6.40      0.42 o 
   0   1   4     1128.68     1146.97     10.85 o 
   1   1   4      133.97      137.45      2.56 o 
   2   1   4      707.18      699.33      8.06 o 
   3   1   4      610.15      675.89      7.00 o 
   4   1   4        2.49        1.95      0.64 o 
   5   1   4       13.33       14.87      1.28 o 
   6   1   4      203.94      212.13      4.71 o 
   7   1   4      125.89      123.46      4.23 o 
   8   1   4        0.09       -1.60      1.68 o 
 -10   2   4       91.89       88.21      5.68 o 
  -9   2   4      286.16      298.28     11.45 o 
  -8   2   4      129.55      125.61      5.07 o 
  -7   2   4        0.94       -0.52      0.98 o 
  -6   2   4      601.52      589.45      8.70 o 
  -5   2   4      160.94      155.73      2.64 o 
  -4   2   4        0.38        1.01      0.44 o 
  -3   2   4       29.78       23.80      1.09 o 
  -2   2   4     1646.89     1553.72     15.50 o 
  -1   2   4      859.71      827.85      8.91 o 
   0   2   4     1735.71     1850.23     18.42 o 
   1   2   4       36.68       46.52      1.69 o 
   2   2   4      123.79      128.89      1.97 o 
   3   2   4      308.53      319.47      3.93 o 
   4   2   4       49.69       54.40      1.72 o 
   5   2   4      119.94      118.53      2.84 o 
   6   2   4       11.28       14.65      1.84 o 
   7   2   4        0.49        0.08      1.14 o 
 -10   3   4       60.40       70.08      6.64 o 
  -9   3   4        0.39       -0.55      2.05 o 
  -8   3   4      202.46      206.68      8.57 o 
  -7   3   4       58.10       69.34      5.29 o 
  -6   3   4      116.25      104.06      3.07 o 
  -5   3   4       50.84       42.86      1.46 o 
  -4   3   4       28.82       27.30      1.29 o 
  -3   3   4       26.23       32.64      1.36 o 
  -2   3   4     1550.55     1649.95     23.46 o 
  -1   3   4        4.77        9.14      0.73 o 
   0   3   4       90.63      106.99      2.00 o 
   1   3   4     1659.32     1742.80     14.52 o 
   2   3   4      308.46      307.29      3.76 o 
   3   3   4        9.79       16.23      1.06 o 
   4   3   4      533.75      482.60      6.66 o 
   5   3   4      913.21      938.53     11.22 o 
   6   3   4      105.22      102.32      3.99 o 
   7   3   4       27.84       32.26      2.63 o 
 -10   4   4        8.04       10.78      3.30 o 
  -9   4   4       34.67       35.30      4.64 o 
  -8   4   4       31.71       33.31      4.22 o 
  -7   4   4       29.51       27.37      3.56 o 
  -6   4   4      721.36      682.91     14.02 o 
  -5   4   4      268.86      255.09      4.05 o 
  -4   4   4      716.35      721.35      8.61 o 
  -3   4   4      526.16      532.30     10.06 o 
  -2   4   4      185.83      209.43      5.06 o 
  -1   4   4       99.13       88.05      2.01 o 
   0   4   4       50.59       49.93      1.34 o 
   1   4   4       82.33      115.98      2.09 o 
   2   4   4       12.53        8.80      0.81 o 
   3   4   4       63.89       65.46      2.73 o 
   4   4   4       12.97       16.07      1.35 o 
   5   4   4       44.13       41.94      3.05 o 
   6   4   4       75.82       80.28      3.65 o 
   7   4   4       72.19       84.13      4.20 o 
 -10   5   4       19.45       18.37      4.07 o 
  -9   5   4       77.83       86.86      7.05 o 
  -8   5   4      398.07      390.38     12.74 o 
  -7   5   4        5.59        2.52      2.45 o 
  -6   5   4       73.24       69.11      2.58 o 
  -5   5   4      304.70      281.79      4.55 o 
  -4   5   4      711.43      725.08      8.92 o 
  -3   5   4       48.72       48.63      1.72 o 
  -2   5   4       75.37       68.01      2.15 o 
  -1   5   4      286.10      295.15      4.02 o 
   0   5   4        1.77        0.71      0.50 o 
   1   5   4       66.64       83.22      1.95 o 
   2   5   4       30.71       36.77      1.62 o 
   3   5   4      645.56      641.53      7.87 o 
   4   5   4       43.10       43.04      2.12 o 
   5   5   4       14.61       13.61      2.32 o 
   6   5   4       75.53       76.38      3.69 o 
  -9   6   4       13.46       12.55      3.52 o 
  -8   6   4      211.60      246.76      9.93 o 
  -7   6   4        0.41        1.97      3.56 o 
  -6   6   4      702.20      696.45     14.89 o 
  -5   6   4      199.05      194.22      4.03 o 
  -4   6   4      417.15      433.84      6.36 o 
  -3   6   4       31.59       29.95      1.61 o 
  -2   6   4      108.56      114.32      2.92 o 
  -1   6   4      503.31      471.25      6.28 o 
   0   6   4      393.24      359.57      4.65 o 
   1   6   4      146.36      148.30      3.19 o 
   2   6   4      650.64      648.43      7.98 o 
   3   6   4       72.43       64.29      2.51 o 
   4   6   4       63.87       75.15      3.49 o 
   5   6   4       21.84       20.67      2.36 o 
   6   6   4       13.25       14.88      2.27 o 
  -9   7   4       63.45       52.79      8.56 o 
  -8   7   4       43.59       50.50      5.36 o 
  -7   7   4       19.18       29.49      3.91 o 
  -6   7   4      243.33      206.32     10.32 o 
  -5   7   4        2.53        2.69      1.36 o 
  -4   7   4       41.49       43.42      2.14 o 
  -3   7   4       25.24       22.14      1.52 o 
  -2   7   4      117.90      115.58      3.32 o 
  -1   7   4      145.18      140.71      3.38 o 
   0   7   4      351.39      369.28      5.56 o 
   1   7   4      198.96      186.02      3.73 o 
   2   7   4        0.42       -0.24      0.93 o 
   3   7   4      358.32      329.58      6.55 o 
   4   7   4      422.75      392.11      7.54 o 
   5   7   4        0.08        0.33      1.28 o 
  -8   8   4       31.67       28.55      6.90 o 
  -7   8   4       82.99       83.13      6.56 o 
  -6   8   4       20.67       23.44      2.78 o 
  -5   8   4       10.08        8.31      1.51 o 
  -4   8   4      459.08      448.79      8.69 o 
  -3   8   4      654.76      668.55      9.41 o 
  -2   8   4        1.23        0.75      0.78 o 
  -1   8   4      124.72      130.28      3.99 o 
   0   8   4     1710.10     1630.21     20.69 o 
   1   8   4       33.37       35.08      2.53 o 
   2   8   4       21.83       24.80      2.78 o 
   3   8   4        0.00       -0.83      1.03 o 
   4   8   4        6.29        4.95      1.50 o 
  -8   9   4        2.82        0.72      4.10 o 
  -7   9   4       10.33        4.68      4.10 o 
  -6   9   4        4.51        2.14      5.03 o 
  -5   9   4       24.11       31.81      3.02 o 
  -4   9   4       31.52       35.14      4.84 o 
  -3   9   4      193.84      191.22      7.74 o 
  -2   9   4       76.08       75.68      3.87 o 
  -1   9   4      342.54      337.88      7.97 o 
   0   9   4        0.06       -1.13      1.13 o 
   1   9   4      386.29      372.65      7.28 o 
   2   9   4      145.62      145.36      5.35 o 
   3   9   4        0.44        1.61      1.48 o 
  -7  10   4       55.39       52.65      9.35 o 
  -6  10   4      249.90      215.77     15.32 o 
  -5  10   4       75.80       97.86     14.53 o 
  -4  10   4       78.32       93.42      5.10 o 
  -3  10   4       13.93        9.70      2.33 o 
  -2  10   4      152.71      148.46      5.38 o 
  -1  10   4       10.08        7.27      1.86 o 
   0  10   4        5.83        2.76      1.72 o 
   1  10   4       44.17       40.18      3.25 o 
   2  10   4        3.14        2.52      1.72 o 
  -6  11   4      199.59      213.26     15.75 o 
  -5  11   4       23.52       26.09      4.96 o 
  -4  11   4      122.66      135.96     14.20 o 
  -3  11   4        0.08       -0.83      1.88 o 
  -2  11   4        1.20        1.63      1.48 o 
  -1  11   4      119.10      122.50      5.40 o 
   0  11   4        1.61        1.13      1.64 o 
  -2 -12   5       22.98       29.09      3.99 o 
  -1 -12   5        4.43        3.60      3.24 o 
   0 -12   5        6.38       10.29      3.74 o 
   1 -12   5       33.33       25.96      5.32 o 
   2 -12   5       82.39       79.48      8.99 o 
   3 -12   5        3.07        1.29      2.88 o 
  -4 -11   5       71.50       68.84      5.06 o 
  -3 -11   5       62.13       74.56      5.00 o 
  -2 -11   5       21.40       28.31      4.27 o 
  -1 -11   5       27.94       31.38      4.32 o 
   0 -11   5        0.59        0.65      2.37 o 
   1 -11   5       33.79       20.50      4.68 o 
   2 -11   5       99.97      104.58      8.49 o 
   3 -11   5       11.65       16.97      4.46 o 
   4 -11   5       94.26      117.67      9.49 o 
   5 -11   5       79.51       96.38     10.14 o 
  -5 -10   5        2.03        5.70      1.97 o 
  -4 -10   5       13.34       13.69      2.84 o 
  -3 -10   5        0.08        1.02      1.45 o 
  -2 -10   5        6.09        8.15      2.12 o 
  -1 -10   5       18.90       25.70      4.79 o 
   0 -10   5       57.00       43.33      6.65 o 
   1 -10   5      170.99      148.78     11.40 o 
   2 -10   5       18.20       20.79      4.32 o 
   3 -10   5        7.40        5.68      2.95 o 
   4 -10   5      285.49      321.14     15.46 o 
   5 -10   5       44.38       57.18      7.62 o 
   6 -10   5       49.74       50.28      7.55 o 
  -6  -9   5        0.87       -1.49      1.49 o 
  -5  -9   5      222.58      244.03      7.05 o 
  -4  -9   5       30.90       26.40      2.68 o 
  -3  -9   5        3.98        3.96      1.44 o 
  -2  -9   5       74.77       66.65      6.54 o 
  -1  -9   5       29.75       34.98      3.16 o 
   0  -9   5     1713.42     1705.36     30.57 o 
   1  -9   5      339.40      360.85     11.16 o 
   2  -9   5       70.96       72.47      5.46 o 
   3  -9   5      116.76      111.41      7.84 o 
   4  -9   5      169.23      171.25     10.43 o 
   5  -9   5      208.52      206.93     12.16 o 
   6  -9   5        0.44       -2.09      2.37 o 
  -7  -8   5        0.02        4.02      1.89 o 
  -6  -8   5      113.62      118.65      5.13 o 
  -5  -8   5       33.63       33.74      2.97 o 
  -4  -8   5      304.63      299.18      7.20 o 
  -3  -8   5       83.81       81.53      3.98 o 
  -2  -8   5      126.29      112.14      6.28 o 
  -1  -8   5       29.93       29.93      2.27 o 
   0  -8   5      140.24      135.78      4.42 o 
   1  -8   5      318.42      322.77      6.83 o 
   2  -8   5        1.91        2.39      1.14 o 
   3  -8   5        8.27        5.68      1.57 o 
   4  -8   5        8.12        8.42      3.24 o 
   5  -8   5      177.51      150.68      9.78 o 
   6  -8   5        0.10        2.09      2.88 o 
   7  -8   5      146.10      144.07     10.79 o 
  -7  -7   5        4.43        1.66      1.66 o 
  -6  -7   5        3.27        6.58      2.52 o 
  -5  -7   5        0.05        0.92      1.20 o 
  -4  -7   5        0.77        0.13      1.09 o 
  -3  -7   5      321.29      328.39      5.70 o 
  -2  -7   5     1465.62     1478.29     18.32 o 
  -1  -7   5      156.41      158.88      5.53 o 
   0  -7   5       54.27       59.66      2.16 o 
   1  -7   5        9.79       10.89      0.94 o 
   2  -7   5      154.28      156.71      4.18 o 
   3  -7   5       73.45       68.38      3.34 o 
   4  -7   5       26.52       23.07      3.31 o 
   5  -7   5      236.41      241.38     12.30 o 
   6  -7   5      137.93      134.36      9.64 o 
   7  -7   5        4.79        8.27      3.88 o 
  -8  -6   5        5.74        6.81      2.00 o 
  -7  -6   5        0.60        2.59      1.52 o 
  -6  -6   5      334.36      309.40      7.39 o 
  -5  -6   5      235.06      227.56      6.16 o 
  -4  -6   5      183.56      184.26      4.22 o 
  -3  -6   5        4.03        5.42      0.87 o 
  -2  -6   5        5.88       13.35      1.39 o 
  -1  -6   5       74.86       74.35      2.31 o 
   0  -6   5      697.63      707.19      8.44 o 
   1  -6   5       49.15       40.79      2.61 o 
   2  -6   5       25.05       25.06      1.76 o 
   3  -6   5      606.91      595.98      8.14 o 
   4  -6   5      510.63      516.14      8.44 o 
   5  -6   5      773.66      789.69     14.79 o 
   6  -6   5       30.34       33.95      5.61 o 
   7  -6   5        2.05        1.73      2.88 o 
  -8  -5   5      111.39      110.61      5.14 o 
  -7  -5   5        3.68        3.41      1.52 o 
  -6  -5   5      113.42      107.41      4.04 o 
  -5  -5   5      375.16      380.94      6.24 o 
  -4  -5   5       54.50       56.20      1.92 o 
  -3  -5   5        6.69        8.25      0.88 o 
  -2  -5   5      160.29      187.63      3.68 o 
  -1  -5   5      400.27      434.85      7.21 o 
   0  -5   5       12.48        9.44      0.81 o 
   1  -5   5       10.00       13.57      1.13 o 
   2  -5   5       63.80       59.17      2.62 o 
   3  -5   5       46.74       40.50      1.35 o 
   4  -5   5      467.88      448.65      7.49 o 
   5  -5   5      134.45      134.36      3.87 o 
   6  -5   5        6.91        9.23      2.21 o 
   7  -5   5       41.33       39.49      6.26 o 
   8  -5   5        0.63        1.73      3.24 o 
  -9  -4   5       21.55       15.11      2.49 o 
  -8  -4   5       85.94       89.36      4.62 o 
  -7  -4   5       34.89       25.02      2.42 o 
  -6  -4   5     1130.00     1118.29     16.69 o 
  -5  -4   5      612.10      620.86      8.44 o 
  -4  -4   5      241.65      226.47      3.47 o 
  -3  -4   5       52.62       46.69      1.62 o 
  -2  -4   5      288.11      284.04      4.48 o 
  -1  -4   5     2355.46     2388.30     23.47 o 
   0  -4   5      169.79      158.69      5.69 o 
   1  -4   5      178.51      183.11      3.18 o 
   2  -4   5     1177.10     1128.32     16.29 o 
   3  -4   5      355.73      349.19      5.12 o 
   4  -4   5      187.75      171.60      3.32 o 
   5  -4   5        2.64        4.76      1.07 o 
   6  -4   5      175.59      180.66      5.99 o 
   7  -4   5        1.80        0.17      1.97 o 
   8  -4   5        2.53        3.29      2.58 o 
  -9  -3   5       67.03       64.38      4.18 o 
  -8  -3   5       21.32       24.05      2.55 o 
  -7  -3   5      128.40      108.94      4.13 o 
  -6  -3   5      233.19      223.23      5.98 o 
  -5  -3   5      250.90      260.61      5.43 o 
  -4  -3   5      231.80      228.70      3.54 o 
  -3  -3   5       90.09       98.52      2.44 o 
  -2  -3   5       20.26       19.62      1.00 o 
  -1  -3   5        1.15        2.81      0.71 o 
   0  -3   5     2847.45     2982.01     49.96 o 
   1  -3   5      179.56      210.27      5.40 o 
   2  -3   5       52.75       45.46      1.06 o 
   3  -3   5       51.91       58.21      1.43 o 
   4  -3   5      109.95      102.86      2.14 o 
   5  -3   5        2.48        0.45      0.70 o 
   6  -3   5      224.23      214.14      6.40 o 
   7  -3   5        2.51        1.05      1.59 o 
   8  -3   5        4.71        6.00      2.81 o 
  -9  -2   5       56.74       54.38      3.77 o 
  -8  -2   5        0.23        1.62      1.36 o 
  -7  -2   5      134.00      119.68      4.48 o 
  -6  -2   5      339.26      350.44      6.19 o 
  -5  -2   5        0.76       -0.58      0.58 o 
  -4  -2   5        0.30        1.86      1.13 o 
  -3  -2   5      338.15      307.67      5.00 o 
  -2  -2   5        3.60        1.21      0.61 o 
  -1  -2   5        1.79       -0.28      0.42 o 
   0  -2   5      281.70      255.70      4.01 o 
   1  -2   5      165.01      182.31      2.76 o 
   2  -2   5      196.91      181.91      3.01 o 
   3  -2   5        6.83        6.42      0.60 o 
   4  -2   5     1286.65     1318.00     13.30 o 
   5  -2   5       26.90       31.08      1.63 o 
   6  -2   5        2.64        1.49      0.88 o 
   7  -2   5      668.38      667.43     14.49 o 
   8  -2   5       86.19       93.22      5.96 o 
 -10  -1   5       12.85        8.31      3.17 o 
  -9  -1   5      126.20      149.08      6.79 o 
  -8  -1   5        2.74        0.85      1.62 o 
  -7  -1   5       43.47       38.87      3.52 o 
  -6  -1   5      398.01      410.71      7.42 o 
  -5  -1   5      354.29      352.13      5.51 o 
  -4  -1   5       55.88       44.62      1.56 o 
  -3  -1   5       69.67       75.13      1.47 o 
  -2  -1   5       14.65       19.36      1.39 o 
  -1  -1   5        0.16       -0.21      0.39 o 
   0  -1   5     1264.27     1267.75     15.78 o 
   1  -1   5       10.03       14.89      0.78 o 
   2  -1   5      143.43      158.05      2.62 o 
   3  -1   5      303.72      321.22      4.16 o 
   4  -1   5      644.80      641.58      9.08 o 
   5  -1   5       23.14       22.85      1.48 o 
   6  -1   5       21.25       24.20      1.64 o 
   7  -1   5       30.43       28.40      3.33 o 
   8  -1   5       41.34       44.58      4.40 o 
 -10   0   5        7.99        7.71      3.34 o 
  -9   0   5       64.07       56.99      4.20 o 
  -8   0   5      378.63      378.07     13.59 o 
  -7   0   5       23.98       26.20      2.25 o 
  -6   0   5       35.17       32.82      1.72 o 
  -5   0   5       53.88       43.09      1.77 o 
  -4   0   5      649.24      590.38      8.28 o 
  -3   0   5      122.37      137.25      2.37 o 
  -2   0   5      236.48      218.29      5.00 o 
  -1   0   5      671.04      705.23      9.58 o 
   0   0   5      175.24      183.43      3.39 o 
   1   0   5     3425.55     3619.30     31.99 o 
   2   0   5     1625.28     1658.15     17.08 o 
   3   0   5        0.04       -0.29      0.45 o 
   4   0   5      237.06      251.50      4.02 o 
   5   0   5      307.58      292.29      5.76 o 
   6   0   5      264.08      258.88      5.25 o 
   7   0   5      115.98      117.51      6.16 o 
   8   0   5        0.32       -0.41      1.88 o 
 -10   1   5       43.04       40.71      6.58 o 
  -9   1   5       19.72       21.00      2.75 o 
  -8   1   5       56.58       44.21      4.01 o 
  -7   1   5       44.36       46.68      2.44 o 
  -6   1   5      698.97      706.99      9.80 o 
  -5   1   5      917.11      885.78     12.89 o 
  -4   1   5       72.01       70.90      2.01 o 
  -3   1   5        9.23        5.51      0.63 o 
  -2   1   5     1001.69     1065.06     17.77 o 
  -1   1   5      597.28      612.55      5.84 o 
   0   1   5       71.40       71.13      1.55 o 
   1   1   5      841.69      864.68     10.68 o 
   2   1   5        7.47        8.27      1.04 o 
   3   1   5      956.72      945.90     10.04 o 
   4   1   5       63.78       71.39      2.22 o 
   5   1   5        0.80       -0.16      0.80 o 
   6   1   5       20.08       23.73      2.14 o 
   7   1   5       11.72       15.93      1.96 o 
 -10   2   5      194.91      157.44     12.30 o 
  -9   2   5        2.51       -1.50      2.27 o 
  -8   2   5      422.84      447.51     13.49 o 
  -7   2   5      408.85      409.91      8.24 o 
  -6   2   5      346.44      335.94      6.78 o 
  -5   2   5      673.46      684.59      9.37 o 
  -4   2   5     1489.03     1493.21     15.50 o 
  -3   2   5     1108.36     1154.92     10.96 o 
  -2   2   5     2194.41     2337.76     22.89 o 
  -1   2   5      197.40      156.49      2.91 o 
   0   2   5      572.82      603.64      8.59 o 
   1   2   5      560.97      493.75      7.09 o 
   2   2   5      279.86      249.45      4.37 o 
   3   2   5      148.88      148.48      2.71 o 
   4   2   5       12.08       12.57      1.12 o 
   5   2   5        0.84        2.56      0.85 o 
   6   2   5      176.52      193.40      4.71 o 
   7   2   5      130.04      147.28      5.34 o 
 -10   3   5      131.92      114.00     12.01 o 
  -9   3   5       18.51       18.93      3.65 o 
  -8   3   5      303.14      318.30     16.18 o 
  -7   3   5        1.69        3.05      2.45 o 
  -6   3   5      359.72      372.59      6.13 o 
  -5   3   5        3.95        7.88      0.87 o 
  -4   3   5      312.04      313.98      4.57 o 
  -3   3   5     1134.68     1153.47     13.46 o 
  -2   3   5      103.86      117.48      2.32 o 
  -1   3   5       25.12       37.58      1.28 o 
   0   3   5      481.20      558.06      7.06 o 
   1   3   5      925.29      975.93     10.20 o 
   2   3   5       38.50       42.30      1.50 o 
   3   3   5      418.30      420.17      5.87 o 
   4   3   5       68.36       63.83      2.59 o 
   5   3   5        6.10        8.70      1.29 o 
   6   3   5      160.78      170.51      6.92 o 
   7   3   5       16.93       14.03      2.26 o 
 -10   4   5      525.23      553.39     24.96 o 
  -9   4   5       24.65       26.92      4.09 o 
  -8   4   5       24.03       26.55      3.79 o 
  -7   4   5      571.27      573.31     36.79 o 
  -6   4   5      125.06      138.68      3.48 o 
  -5   4   5      115.84      126.59      2.79 o 
  -4   4   5      160.07      176.23      4.29 o 
  -3   4   5       30.35       54.39      1.76 o 
  -2   4   5      180.53      181.64      2.75 o 
  -1   4   5       52.80       48.51      1.28 o 
   0   4   5      359.98      303.79      3.90 o 
   1   4   5      230.85      224.39      3.10 o 
   2   4   5       58.49       57.32      1.90 o 
   3   4   5       27.62       30.39      1.65 o 
   4   4   5      339.48      325.08      6.51 o 
   5   4   5       80.95       69.95      3.63 o 
   6   4   5      192.44      190.68      5.04 o 
 -10   5   5      104.69      120.76     12.80 o 
  -9   5   5       11.36       15.25      5.11 o 
  -8   5   5       22.52       19.28      3.37 o 
  -7   5   5       41.56       38.16      4.21 o 
  -6   5   5      162.28      148.94      3.19 o 
  -5   5   5      265.81      258.64      4.71 o 
  -4   5   5      309.21      312.30      5.41 o 
  -3   5   5      895.91      881.67      9.85 o 
  -2   5   5       41.63       32.61      1.52 o 
  -1   5   5      158.35      163.21      3.37 o 
   0   5   5      527.69      546.92      5.97 o 
   1   5   5       24.56       22.11      1.33 o 
   2   5   5       44.08       47.09      1.96 o 
   3   5   5      223.11      196.82      3.84 o 
   4   5   5      108.37       97.90      3.40 o 
   5   5   5        3.49        5.50      1.40 o 
   6   5   5      284.41      281.51      6.44 o 
  -9   6   5      230.79      227.93     14.82 o 
  -8   6   5      136.74      153.27     11.80 o 
  -7   6   5        3.15        6.18      3.20 o 
  -6   6   5        0.14        0.65      1.24 o 
  -5   6   5       49.38       40.49      2.96 o 
  -4   6   5       85.52       85.91      2.60 o 
  -3   6   5      222.71      221.54      3.97 o 
  -2   6   5      909.79      863.06      9.87 o 
  -1   6   5        1.39        3.01      0.72 o 
   0   6   5       85.85       70.80      2.20 o 
   1   6   5       28.10       27.00      1.59 o 
   2   6   5      607.83      567.80      7.40 o 
   3   6   5       12.66        8.18      1.31 o 
   4   6   5       80.32       76.54      3.59 o 
   5   6   5        5.08        4.47      1.48 o 
  -9   7   5       26.88       27.76      6.69 o 
  -8   7   5       32.17       27.91      6.47 o 
  -7   7   5      282.75      303.38     16.69 o 
  -6   7   5       20.44       19.78      7.26 o 
  -5   7   5      438.21      435.22      8.22 o 
  -4   7   5      132.37      137.43      3.42 o 
  -3   7   5       83.27       87.15      4.12 o 
  -2   7   5      424.83      428.60      6.92 o 
  -1   7   5       23.23       18.55      1.66 o 
   0   7   5      332.16      333.12      5.20 o 
   1   7   5      209.94      208.94      4.08 o 
   2   7   5       39.91       45.73      2.50 o 
   3   7   5       27.90       27.01      2.25 o 
   4   7   5       21.86       28.25      3.52 o 
  -8   8   5        0.15        1.37      3.81 o 
  -7   8   5        0.95        6.33      4.39 o 
  -6   8   5       11.79        7.14      2.61 o 
  -5   8   5        4.07        7.98      1.83 o 
  -4   8   5       35.70       32.56      3.03 o 
  -3   8   5       69.21       73.69      3.06 o 
  -2   8   5        6.38        4.15      1.04 o 
  -1   8   5       44.07       34.91      2.66 o 
   0   8   5      560.87      556.06      8.89 o 
   1   8   5        2.81        1.88      1.65 o 
   2   8   5      715.49      678.09     10.62 o 
   3   8   5       61.30       62.07      3.44 o 
   4   8   5        2.43        4.09      1.50 o 
  -8   9   5      371.38      421.62     22.15 o 
  -7   9   5      128.52      139.53     13.81 o 
  -6   9   5      105.72      120.34      8.12 o 
  -5   9   5       52.44       47.19      3.82 o 
  -4   9   5      342.22      351.69      9.42 o 
  -3   9   5       12.70       14.01      1.85 o 
  -2   9   5        4.17        5.01      1.53 o 
  -1   9   5       30.33       36.23      3.05 o 
   0   9   5      258.17      250.32      6.48 o 
   1   9   5       38.59       37.04      2.68 o 
   2   9   5       26.70       27.21      2.45 o 
   3   9   5        0.13       -1.23      1.23 o 
  -7  10   5       45.18       45.46      8.56 o 
  -6  10   5       13.23        6.90      5.25 o 
  -5  10   5        0.07        0.61      2.61 o 
  -4  10   5       24.99       27.56      3.28 o 
  -3  10   5      329.86      337.67      7.56 o 
  -2  10   5        7.68        6.02      2.39 o 
  -1  10   5        3.99        3.97      1.57 o 
   0  10   5      389.98      382.28     11.77 o 
   1  10   5      105.70      100.06      5.03 o 
  -5  11   5        2.63       10.27      7.41 o 
  -4  11   5      183.57      206.10      6.46 o 
  -3  11   5      209.29      217.39      8.54 o 
  -2  11   5       26.27       29.58      2.88 o 
  -1  11   5       16.20       15.48      2.34 o 
  -2 -12   6       43.31       32.80      5.97 o 
  -1 -12   6       20.33       25.96      5.32 o 
   0 -12   6        0.46        0.36      2.81 o 
   1 -12   6      187.26      166.43     11.15 o 
   2 -12   6      103.31      137.30     10.36 o 
   3 -12   6       29.05       25.03      5.39 o 
  -4 -11   6        1.42        2.76      2.48 o 
  -3 -11   6      121.71      131.76      6.94 o 
  -2 -11   6       57.77       64.01      7.70 o 
  -1 -11   6      233.08      226.99     12.59 o 
   0 -11   6        3.45        5.32      2.81 o 
   1 -11   6       66.44       63.29      7.55 o 
   2 -11   6       57.06       72.72      8.20 o 
   3 -11   6        0.60        1.08      2.66 o 
   4 -11   6       29.14       30.78      5.83 o 
  -5 -10   6      104.33      112.41      5.97 o 
  -4 -10   6      134.94      130.26      5.66 o 
  -3 -10   6       33.71       36.03      3.44 o 
  -2 -10   6      115.88      123.85      8.85 o 
  -1 -10   6        6.81       14.53      3.88 o 
   0 -10   6        5.63        1.22      2.23 o 
   1 -10   6      124.50      116.23      8.13 o 
   2 -10   6       25.87       27.33      4.96 o 
   3 -10   6      185.77      191.18     11.15 o 
   4 -10   6        0.71        1.80      2.66 o 
   5 -10   6       62.56       63.80      8.27 o 
  -6  -9   6       15.69       25.93      4.18 o 
  -5  -9   6      136.49      132.03      5.67 o 
  -4  -9   6      238.93      236.87      6.55 o 
  -3  -9   6        5.81        8.73      1.74 o 
  -2  -9   6        1.88        2.96      1.61 o 
  -1  -9   6       98.80       99.36      4.53 o 
   0  -9   6      210.41      222.32     11.08 o 
   1  -9   6      156.01      154.28      9.06 o 
   2  -9   6       22.92       19.49      4.03 o 
   3  -9   6       34.58       35.32      5.25 o 
   4  -9   6        1.60        4.24      2.88 o 
   5  -9   6       84.38       90.48      9.28 o 
   6  -9   6      228.49      212.97     12.95 o 
  -7  -8   6       41.62       39.42      3.89 o 
  -6  -8   6       19.24       19.83      2.79 o 
  -5  -8   6        0.05       -0.58      1.30 o 
  -4  -8   6        8.83        8.47      1.68 o 
  -3  -8   6       10.24       11.37      2.07 o 
  -2  -8   6       95.96       95.56      3.65 o 
  -1  -8   6        4.86        4.53      1.52 o 
   0  -8   6      111.25      115.37      3.20 o 
   1  -8   6     1502.23     1457.70     23.40 o 
   2  -8   6        6.82        8.43      1.69 o 
   3  -8   6      291.39      289.95      9.39 o 
   4  -8   6       25.19       25.03      4.60 o 
   5  -8   6      165.92      160.82     10.14 o 
   6  -8   6      364.16      373.65     17.26 o 
  -7  -7   6       63.27       52.10      4.23 o 
  -6  -7   6       70.99       74.10      4.68 o 
  -5  -7   6      160.91      158.90      5.25 o 
  -4  -7   6      303.71      295.00      7.62 o 
  -3  -7   6        6.56        7.61      1.31 o 
  -2  -7   6      116.59      121.52      3.68 o 
  -1  -7   6      463.60      453.69      7.79 o 
   0  -7   6      505.54      521.08      6.89 o 
   1  -7   6       17.34       14.29      1.54 o 
   2  -7   6     1030.27     1025.96     17.12 o 
   3  -7   6        1.73        0.43      1.08 o 
   4  -7   6      179.58      163.94      8.01 o 
   5  -7   6       14.76       14.24      3.88 o 
   6  -7   6       46.96       53.30      7.19 o 
   7  -7   6        6.14        3.81      3.38 o 
  -8  -6   6      529.17      557.37     13.15 o 
  -7  -6   6      121.46      102.55      4.79 o 
  -6  -6   6      132.71      104.46      4.35 o 
  -5  -6   6       12.49       11.18      1.75 o 
  -4  -6   6      212.77      229.68      4.50 o 
  -3  -6   6      283.27      275.52      4.90 o 
  -2  -6   6       41.13       37.49      1.94 o 
  -1  -6   6       17.41       20.65      1.54 o 
   0  -6   6        1.04        1.58      0.68 o 
   1  -6   6      998.77     1024.25     14.09 o 
   2  -6   6      174.57      175.98      4.04 o 
   3  -6   6        4.09        2.76      1.11 o 
   4  -6   6      241.69      248.50      6.44 o 
   5  -6   6       19.91       21.94      3.85 o 
   6  -6   6      189.51      197.29     11.51 o 
   7  -6   6       39.17       47.47      7.12 o 
  -8  -5   6      137.08      127.19      6.40 o 
  -7  -5   6      291.59      304.55      7.39 o 
  -6  -5   6     1018.01      890.40     14.23 o 
  -5  -5   6       10.59       11.84      1.44 o 
  -4  -5   6      208.75      208.73      3.72 o 
  -3  -5   6     1611.46     1607.47     17.35 o 
  -2  -5   6      193.29      199.48      3.76 o 
  -1  -5   6      135.13      167.16      2.82 o 
   0  -5   6      532.19      549.49      9.22 o 
   1  -5   6        2.96       10.80      2.77 o 
   2  -5   6      120.14      119.93      2.91 o 
   3  -5   6       43.10       48.71      3.39 o 
   4  -5   6      207.39      188.12      4.22 o 
   5  -5   6        4.95        5.73      1.51 o 
   6  -5   6      157.65      191.61     11.15 o 
   7  -5   6       98.57       91.34      9.35 o 
  -9  -4   6       18.06       17.86      5.79 o 
  -8  -4   6        0.47        0.73      1.80 o 
  -7  -4   6       12.18       12.77      1.91 o 
  -6  -4   6        1.03       -0.08      2.01 o 
  -5  -4   6       97.38      101.12      2.97 o 
  -4  -4   6      126.18      134.82      2.72 o 
  -3  -4   6      120.15      131.17      2.96 o 
  -2  -4   6      120.84       98.42      2.05 o 
  -1  -4   6       20.18       20.69      1.11 o 
   0  -4   6      517.15      589.64     16.54 o 
   1  -4   6      595.80      560.73     16.04 o 
   2  -4   6      463.04      443.42      7.36 o 
   3  -4   6      403.79      409.38      6.40 o 
   4  -4   6      707.99      676.67      9.33 o 
   5  -4   6      122.02      108.29      3.44 o 
   6  -4   6       46.70       37.76      4.26 o 
   7  -4   6      106.09       98.48      7.28 o 
  -9  -3   6      117.92      136.10     10.32 o 
  -8  -3   6      315.99      295.45      7.27 o 
  -7  -3   6      272.64      255.27      6.27 o 
  -6  -3   6       66.99       64.85      2.69 o 
  -5  -3   6      839.15      861.74     11.38 o 
  -4  -3   6       62.03       64.77      2.79 o 
  -3  -3   6      192.69      173.39      3.60 o 
  -2  -3   6     1723.25     1699.37     18.43 o 
  -1  -3   6       34.92       32.26      1.51 o 
   0  -3   6      296.97      314.44      6.31 o 
   1  -3   6      861.43      898.97     19.31 o 
   2  -3   6     1496.21     1443.44     18.58 o 
   3  -3   6       66.04       65.33      1.68 o 
   4  -3   6        0.26       -0.07      0.57 o 
   5  -3   6      387.31      369.67      5.43 o 
   6  -3   6      131.40      123.78      3.82 o 
   7  -3   6       29.15       26.65      6.80 o 
  -9  -2   6       11.31       13.89      3.30 o 
  -8  -2   6      145.89      132.88      4.64 o 
  -7  -2   6       81.39       66.62      5.00 o 
  -6  -2   6       12.33       13.82      1.40 o 
  -5  -2   6        1.10        0.52      0.81 o 
  -4  -2   6       25.57       31.78      1.33 o 
  -3  -2   6      407.71      431.28      5.58 o 
  -2  -2   6        2.08       -0.19      1.37 o 
  -1  -2   6      184.03      193.98      3.55 o 
   0  -2   6     1381.72     1464.45     16.18 o 
   1  -2   6       56.33       63.11      1.62 o 
   2  -2   6      126.72      128.86      2.59 o 
   3  -2   6      114.68      105.61      2.34 o 
   4  -2   6      253.10      232.42      3.79 o 
   5  -2   6        0.20       -0.67      0.67 o 
   6  -2   6      107.80      105.18      3.45 o 
   7  -2   6       32.57       32.18      5.13 o 
 -10  -1   6       81.00       64.72     10.61 o 
  -9  -1   6      380.61      332.65     17.19 o 
  -8  -1   6       22.76       35.34      5.03 o 
  -7  -1   6      870.79      876.32     18.43 o 
  -6  -1   6      221.05      224.91      4.48 o 
  -5  -1   6       76.22       75.52      2.15 o 
  -4  -1   6     1611.46     1644.25     18.24 o 
  -3  -1   6      115.60      123.60      3.36 o 
  -2  -1   6      230.89      216.81      3.89 o 
  -1  -1   6     5477.27     5872.78     77.90 o 
   0  -1   6      119.83      109.88      2.74 o 
   1  -1   6      291.87      305.18      5.09 o 
   2  -1   6        0.29        0.31      0.61 o 
   3  -1   6      108.63       99.79      2.89 o 
   4  -1   6       15.97       15.18      1.23 o 
   5  -1   6        1.28        0.73      0.76 o 
   6  -1   6      176.37      174.53      4.27 o 
   7  -1   6      190.85      191.06      7.25 o 
 -10   0   6       58.28       60.13      8.85 o 
  -9   0   6       28.14       39.20      7.12 o 
  -8   0   6      594.49      594.26     35.49 o 
  -7   0   6       13.33       12.43      1.50 o 
  -6   0   6      150.54      151.89      4.23 o 
  -5   0   6      142.03      134.29      3.31 o 
  -4   0   6       15.26       18.69      1.19 o 
  -3   0   6       29.98       16.59      1.89 o 
  -2   0   6     1960.30     2085.27     22.28 o 
  -1   0   6        0.63        0.48      0.60 o 
   0   0   6       63.20       72.77      3.53 o 
   1   0   6       73.06       72.28      1.97 o 
   2   0   6        1.84        2.02      0.75 o 
   3   0   6      368.65      383.01      5.48 o 
   4   0   6        1.45        2.38      0.75 o 
   5   0   6       20.83       23.97      1.62 o 
   6   0   6      436.19      456.64      8.42 o 
   7   0   6        5.86        3.99      2.06 o 
 -10   1   6       41.86       47.04      7.98 o 
  -9   1   6      257.63      268.06     15.10 o 
  -8   1   6        7.70        4.62      2.21 o 
  -7   1   6      182.76      164.94      4.78 o 
  -6   1   6      256.26      248.45      5.59 o 
  -5   1   6        2.03        1.86      0.73 o 
  -4   1   6      160.61      145.62      3.41 o 
  -3   1   6     1353.57     1425.33     20.96 o 
  -2   1   6        1.05        1.10      0.62 o 
  -1   1   6     1140.95     1200.57     15.77 o 
   0   1   6       81.75       85.46      2.08 o 
   1   1   6      248.96      246.35      4.52 o 
   2   1   6       99.00       96.41      2.44 o 
   3   1   6       11.17        9.92      0.88 o 
   4   1   6      328.39      324.17      5.02 o 
   5   1   6       22.63       23.79      1.68 o 
   6   1   6      121.38      113.14      3.95 o 
   7   1   6       26.93       26.90      2.48 o 
 -10   2   6      268.48      264.90     16.04 o 
  -9   2   6        3.16        2.59      3.24 o 
  -8   2   6       17.18       12.78      7.98 o 
  -7   2   6       28.36       28.45      2.34 o 
  -6   2   6      133.52      137.68      4.00 o 
  -5   2   6       37.38       36.71      1.87 o 
  -4   2   6      174.17      196.85      3.29 o 
  -3   2   6        2.07        0.46      0.65 o 
  -2   2   6     1154.36     1229.73     14.35 o 
  -1   2   6       82.88       85.19      1.68 o 
   0   2   6      378.26      372.19      6.03 o 
   1   2   6      856.82      902.70     11.62 o 
   2   2   6        1.20        2.73      0.77 o 
   3   2   6      335.76      313.80      4.83 o 
   4   2   6     1903.61     1800.04     17.19 o 
   5   2   6       87.93       86.63      2.75 o 
   6   2   6       95.98       97.11      4.17 o 
 -10   3   6        2.57        2.37      4.17 o 
  -9   3   6       96.33       90.34     10.29 o 
  -8   3   6      259.34      265.33     14.53 o 
  -7   3   6       83.92       79.29      5.62 o 
  -6   3   6       30.37       29.03      1.83 o 
  -5   3   6      451.37      453.92      6.21 o 
  -4   3   6       22.33       20.81      1.24 o 
  -3   3   6       43.98       45.83      1.75 o 
  -2   3   6      372.30      360.65      5.69 o 
  -1   3   6        1.36        1.38      0.58 o 
   0   3   6       63.38       54.34      1.97 o 
   1   3   6      391.18      412.41      6.05 o 
   2   3   6      243.25      233.37      3.52 o 
   3   3   6       92.16       98.14      3.55 o 
   4   3   6        7.51        4.71      1.06 o 
   5   3   6        7.54        3.50      1.22 o 
   6   3   6        1.50        3.02      1.37 o 
 -10   4   6        0.18        0.72      3.88 o 
  -9   4   6       16.56       16.04      4.82 o 
  -8   4   6      509.50      509.87     21.79 o 
  -7   4   6      433.45      418.72     22.87 o 
  -6   4   6       66.56       63.75      2.52 o 
  -5   4   6      321.37      306.77      4.91 o 
  -4   4   6      108.74      131.20      2.83 o 
  -3   4   6        0.76        0.75      0.75 o 
  -2   4   6      411.49      398.98      5.13 o 
  -1   4   6       40.78       41.05      1.48 o 
   0   4   6       23.46       34.89      1.31 o 
   1   4   6      151.21      139.06      2.63 o 
   2   4   6      510.48      488.20      6.18 o 
   3   4   6        7.41        9.53      1.13 o 
   4   4   6      282.61      261.82      4.66 o 
   5   4   6       12.34       15.73      1.86 o 
   6   4   6       44.43       49.36      3.10 o 
  -9   5   6        4.29       -1.51      3.45 o 
  -8   5   6        3.91        4.03      3.67 o 
  -7   5   6        0.26       -2.30      2.30 o 
  -6   5   6      225.50      204.17      6.76 o 
  -5   5   6        1.96        1.20      0.76 o 
  -4   5   6      465.12      472.91      8.80 o 
  -3   5   6        0.09       -0.05      0.65 o 
  -2   5   6      717.22      664.18      7.96 o 
  -1   5   6      370.85      358.24      4.79 o 
   0   5   6      696.90      659.05      7.52 o 
   1   5   6       43.79       32.53      1.63 o 
   2   5   6       37.77       51.62      2.11 o 
   3   5   6        4.28        1.81      0.85 o 
   4   5   6        5.59        5.65      1.82 o 
   5   5   6        5.15        1.88      1.25 o 
  -9   6   6      166.93      157.87     12.59 o 
  -8   6   6       17.34       10.07      4.53 o 
  -7   6   6      389.18      349.12     17.55 o 
  -6   6   6       12.92        9.40      1.62 o 
  -5   6   6      133.18      127.18      3.56 o 
  -4   6   6        1.28        0.13      0.87 o 
  -3   6   6      730.81      722.96      8.85 o 
  -2   6   6      161.40      153.64      3.65 o 
  -1   6   6       78.89       83.46      2.57 o 
   0   6   6      110.78      109.66      2.73 o 
   1   6   6      117.21      125.66      3.05 o 
   2   6   6      282.49      273.65      5.12 o 
   3   6   6      250.79      227.20      5.35 o 
   4   6   6        9.71        7.94      1.52 o 
   5   6   6       15.44       20.90      2.24 o 
  -9   7   6      184.22      162.12     13.23 o 
  -8   7   6        1.04        3.67      3.81 o 
  -7   7   6       32.09       33.80      6.83 o 
  -6   7   6      472.98      483.77     31.18 o 
  -5   7   6       21.41       20.01      2.41 o 
  -4   7   6       10.03       10.01      1.65 o 
  -3   7   6      113.38      125.67      3.25 o 
  -2   7   6     1928.55     1855.78     20.81 o 
  -1   7   6      163.54      153.63      3.99 o 
   0   7   6       83.75       79.74      2.63 o 
   1   7   6        1.12        2.45      0.96 o 
   2   7   6        6.41        3.77      1.43 o 
   3   7   6       57.24       66.57      3.45 o 
   4   7   6       39.33       48.73      3.11 o 
  -8   8   6       16.74       17.26      5.75 o 
  -7   8   6       40.34       43.08      7.98 o 
  -6   8   6      120.61      109.75      6.91 o 
  -5   8   6       51.24       41.52      5.81 o 
  -4   8   6       62.65       62.77      3.49 o 
  -3   8   6        2.79        1.45      1.18 o 
  -2   8   6       44.87       49.48      2.83 o 
  -1   8   6      373.09      365.76      7.68 o 
   0   8   6        0.64        0.30      1.02 o 
   1   8   6       45.93       36.35      2.59 o 
   2   8   6       76.80       78.15      3.76 o 
   3   8   6      149.58      147.27      7.38 o 
  -7   9   6      125.45      167.87     13.45 o 
  -6   9   6      241.80      258.45     17.30 o 
  -5   9   6       69.12       67.57      4.89 o 
  -4   9   6        6.07        4.42      1.51 o 
  -3   9   6       22.93       23.86      2.34 o 
  -2   9   6      229.57      216.57      5.84 o 
  -1   9   6        1.32        2.28      1.32 o 
   0   9   6       82.76       87.90      4.46 o 
   1   9   6       19.70       24.14      2.30 o 
   2   9   6       52.23       40.74      3.47 o 
  -6  10   6      385.43      394.04     19.56 o 
  -5  10   6      159.73      171.79      6.68 o 
  -4  10   6      239.51      251.51      8.95 o 
  -3  10   6       11.96        9.96      1.84 o 
  -2  10   6      253.43      265.56      6.88 o 
  -1  10   6       26.56       30.02      2.88 o 
   0  10   6        1.79       -0.14      1.50 o 
  -3  11   6       98.60      101.77      5.70 o 
  -1 -12   7        0.00       -2.37      2.37 o 
   0 -12   7        3.36        2.09      2.88 o 
   1 -12   7        3.19        2.30      3.16 o 
   2 -12   7       80.34       84.37      9.28 o 
  -3 -11   7        6.80        2.77      2.29 o 
  -2 -11   7       86.83      100.48      9.71 o 
  -1 -11   7      260.85      284.10     14.31 o 
   0 -11   7        0.23       -1.01      2.23 o 
   1 -11   7       75.04       86.38      8.63 o 
   2 -11   7       14.70       18.70      4.82 o 
   3 -11   7       54.35       55.96      7.34 o 
   4 -11   7       39.06       41.00      6.69 o 
  -5 -10   7        0.05       -1.52      1.52 o 
  -4 -10   7        4.91        5.55      2.30 o 
  -3 -10   7      104.27      109.97      8.70 o 
  -2 -10   7      116.86      114.00      8.49 o 
  -1 -10   7      632.08      633.23     22.73 o 
   0 -10   7       15.13       11.72      3.52 o 
   1 -10   7        0.17       -1.15      1.87 o 
   2 -10   7       29.71       33.09      5.39 o 
   3 -10   7     1007.34      934.16     30.64 o 
   4 -10   7       11.60       11.08      3.88 o 
   5 -10   7       13.87       11.29      4.17 o 
  -6  -9   7      128.80      117.36      5.97 o 
  -5  -9   7      102.25      105.77      5.24 o 
  -4  -9   7      231.42      220.34     11.50 o 
  -3  -9   7       93.17       97.23     10.03 o 
  -2  -9   7      310.45      291.65     13.52 o 
  -1  -9   7      287.96      289.64     13.23 o 
   0  -9   7      489.49      455.43     17.33 o 
   1  -9   7       78.22       87.96      6.83 o 
   2  -9   7        0.20       -0.36      1.94 o 
   3  -9   7       39.31       40.28      5.68 o 
   4  -9   7      122.52      145.00      9.71 o 
   5  -9   7        0.95        3.96      3.02 o 
  -7  -8   7       60.40       74.60      6.52 o 
  -6  -8   7      136.94      156.26      6.11 o 
  -5  -8   7       22.94       17.30      2.51 o 
  -4  -8   7        0.67        1.64      1.45 o 
  -3  -8   7       43.03       38.10      3.76 o 
  -2  -8   7      389.21      386.10     11.51 o 
  -1  -8   7       47.17       46.33      2.83 o 
   0  -8   7       35.22       33.43      2.65 o 
   1  -8   7      280.21      283.31      9.61 o 
   2  -8   7       18.20       22.89      2.31 o 
   3  -8   7      510.20      476.32     12.74 o 
   4  -8   7       68.54       71.57      7.48 o 
   5  -8   7        0.09        3.96      2.88 o 
   6  -8   7       24.20       21.36      5.03 o 
  -7  -7   7      230.16      216.94     10.49 o 
  -6  -7   7        3.89        4.18      1.77 o 
  -5  -7   7      746.19      704.47     20.79 o 
  -4  -7   7        3.26        3.12      1.38 o 
  -3  -7   7        9.77        9.82      1.50 o 
  -2  -7   7       22.51       24.34      2.10 o 
  -1  -7   7       92.67       86.51      2.54 o 
   0  -7   7      431.50      405.07      7.24 o 
   1  -7   7        7.29       13.69      1.65 o 
   2  -7   7      125.76      114.77      5.40 o 
   3  -7   7        2.20        2.18      1.18 o 
   4  -7   7      498.34      501.82     10.67 o 
   5  -7   7        9.46        6.83      3.16 o 
   6  -7   7       46.97       43.15      6.55 o 
  -8  -6   7      147.04      137.31      6.43 o 
  -7  -6   7       85.91       85.48      7.06 o 
  -6  -6   7        5.45        7.80      1.87 o 
  -5  -6   7        9.02        5.58      1.61 o 
  -4  -6   7       44.18       39.89      2.10 o 
  -3  -6   7      340.54      351.91      6.06 o 
  -2  -6   7       42.85       43.03      1.96 o 
  -1  -6   7       45.70       40.67      1.55 o 
   0  -6   7      106.08       93.84      2.70 o 
   1  -6   7        0.31        0.35      0.79 o 
   2  -6   7     1177.49     1148.11     18.06 o 
   3  -6   7       25.79       28.23      2.22 o 
   4  -6   7        9.65       10.62      1.72 o 
   5  -6   7      108.30       97.89      7.55 o 
   6  -6   7      133.10      131.19      9.49 o 
  -8  -5   7       90.16       81.68      6.04 o 
  -7  -5   7      355.24      343.32     12.23 o 
  -6  -5   7       25.90       21.56      2.48 o 
  -5  -5   7      411.49      411.77      6.50 o 
  -4  -5   7      209.67      206.09      4.03 o 
  -3  -5   7       79.24       85.21      2.71 o 
  -2  -5   7     1218.07     1228.28     13.25 o 
  -1  -5   7       10.69       15.20      1.12 o 
   0  -5   7      260.90      243.93      4.70 o 
   1  -5   7      183.71      167.72      3.95 o 
   2  -5   7      225.98      222.40      4.79 o 
   3  -5   7       15.23       13.34      2.11 o 
   4  -5   7        2.05        1.54      1.12 o 
   5  -5   7       21.26       19.34      2.23 o 
   6  -5   7        9.60        9.93      3.74 o 
   7  -5   7       33.98       34.16      6.11 o 
  -9  -4   7        0.48        1.00      2.36 o 
  -8  -4   7       48.46       40.47     10.07 o 
  -7  -4   7       27.57       42.57      3.46 o 
  -6  -4   7       56.70       43.15      2.40 o 
  -5  -4   7      106.80      106.24      2.82 o 
  -4  -4   7      598.32      589.17      7.54 o 
  -3  -4   7      151.95      147.53      3.45 o 
  -2  -4   7       81.85       75.98      2.39 o 
  -1  -4   7     1251.26     1274.94     18.58 o 
   0  -4   7     2119.18     2163.78     52.43 o 
   1  -4   7        2.83        5.18      1.65 o 
   2  -4   7      169.70      161.23      4.20 o 
   3  -4   7        0.37        0.45      0.63 o 
   4  -4   7      448.98      429.52      6.75 o 
   5  -4   7      288.34      275.20      6.30 o 
   6  -4   7       71.53       74.65     10.72 o 
   7  -4   7       32.03       30.15      7.66 o 
  -9  -3   7       63.11       52.43      5.72 o 
  -8  -3   7       23.46       25.97      3.92 o 
  -7  -3   7      278.33      248.36      8.71 o 
  -6  -3   7       42.35       45.44      2.36 o 
  -5  -3   7        0.93        3.06      0.85 o 
  -4  -3   7      112.65       99.10      2.61 o 
  -3  -3   7       16.96       16.89      1.20 o 
  -2  -3   7       90.70       72.04      2.92 o 
  -1  -3   7      123.54      121.34      2.97 o 
   0  -3   7       55.04       78.80      2.56 o 
   1  -3   7        6.79        3.90      0.96 o 
   2  -3   7       48.50       46.50      2.08 o 
   3  -3   7      149.36      155.56      2.69 o 
   4  -3   7      127.40      116.50      2.61 o 
   5  -3   7       73.50       63.38      2.60 o 
   6  -3   7       22.86       18.56      2.15 o 
   7  -3   7      303.35      296.56     12.19 o 
  -9  -2   7        6.85        7.44      4.75 o 
  -8  -2   7       18.17       22.44      5.11 o 
  -7  -2   7       10.16        9.77      1.76 o 
  -6  -2   7     1157.09     1103.65     14.07 o 
  -5  -2   7       11.32       12.25      1.10 o 
  -4  -2   7        0.14        0.34      0.45 o 
  -3  -2   7      987.61      969.91     18.23 o 
  -2  -2   7      586.88      631.35      9.06 o 
  -1  -2   7      331.74      371.62      6.32 o 
   0  -2   7      209.70      213.91      3.44 o 
   1  -2   7      164.78      175.44      2.76 o 
   2  -2   7      252.28      259.33      4.68 o 
   3  -2   7      135.88      136.12      3.47 o 
   4  -2   7       39.03       46.26      1.81 o 
   5  -2   7      122.85      116.06      2.96 o 
   6  -2   7       94.50      104.44      3.83 o 
   7  -2   7      114.01      101.27      7.45 o 
 -10  -1   7      223.78      228.41     10.44 o 
  -9  -1   7        5.68        9.49      4.39 o 
  -8  -1   7        1.16       -2.52      2.52 o 
  -7  -1   7      205.87      214.69      7.87 o 
  -6  -1   7      222.25      213.25      4.19 o 
  -5  -1   7      261.15      268.26      4.34 o 
  -4  -1   7        5.05        3.18      0.69 o 
  -3  -1   7        4.03        4.48      0.83 o 
  -2  -1   7       11.75        4.61      0.63 o 
  -1  -1   7       99.22       81.44      2.59 o 
   0  -1   7        5.68        5.35      0.94 o 
   1  -1   7     1275.08     1275.89     12.52 o 
   2  -1   7       21.93       13.78      1.77 o 
   3  -1   7       65.58       77.68      2.78 o 
   4  -1   7        9.63        8.30      0.98 o 
   5  -1   7        4.25        0.97      0.84 o 
   6  -1   7        0.69       -0.59      1.05 o 
   7  -1   7       20.33       16.56      3.02 o 
 -10   0   7        6.05        2.09      4.10 o 
  -9   0   7        6.17        3.02      3.45 o 
  -8   0   7      878.30      823.68     28.91 o 
  -7   0   7      207.24      210.62      6.41 o 
  -6   0   7       31.48       26.68      2.39 o 
  -5   0   7     1099.08     1061.45     14.77 o 
  -4   0   7      112.32      139.76      2.74 o 
  -3   0   7      183.02      193.72      4.80 o 
  -2   0   7        0.05        1.97      0.46 o 
  -1   0   7     2370.44     2483.51     30.21 o 
   0   0   7       43.41       49.74      2.48 o 
   1   0   7      521.39      541.39      7.78 o 
   2   0   7      295.46      283.81      5.62 o 
   3   0   7        6.55        4.82      1.20 o 
   4   0   7       59.98       59.93      2.17 o 
   5   0   7      100.84       93.05      2.88 o 
   6   0   7        0.20        1.62      1.25 o 
 -10   1   7        2.10        7.48      4.39 o 
  -9   1   7      148.86      140.18     10.93 o 
  -8   1   7      322.09      303.31     15.39 o 
  -7   1   7       83.65       78.89      8.49 o 
  -6   1   7      281.19      283.73      7.07 o 
  -5   1   7      225.43      223.98      4.88 o 
  -4   1   7        3.27        4.28      1.37 o 
  -3   1   7       23.92       45.84      3.32 o 
  -2   1   7        0.02        1.42      0.56 o 
  -1   1   7      654.40      665.09     10.10 o 
   0   1   7      221.17      152.19      3.68 o 
   1   1   7       36.61       31.65      1.45 o 
   2   1   7       38.03       38.15      2.15 o 
   3   1   7       51.89       55.37      2.11 o 
   4   1   7      123.40      123.92      2.98 o 
   5   1   7       29.96       37.65      2.09 o 
   6   1   7       48.41       41.68      2.66 o 
 -10   2   7      396.41      405.30     20.35 o 
  -9   2   7       29.00       27.98      6.19 o 
  -8   2   7       57.99       50.49      7.26 o 
  -7   2   7      970.56      971.92     17.65 o 
  -6   2   7      118.82      112.62      6.04 o 
  -5   2   7      241.82      234.23      4.39 o 
  -4   2   7      391.03      372.98      5.63 o 
  -3   2   7       41.12       46.54      1.87 o 
  -2   2   7      145.54      120.77      2.83 o 
  -1   2   7      485.75      521.66      5.93 o 
   0   2   7        3.03        5.38      0.63 o 
   1   2   7       62.01       53.70      2.74 o 
   2   2   7        3.90        6.97      1.19 o 
   3   2   7      148.45      150.74      2.88 o 
   4   2   7       53.18       58.59      2.19 o 
   5   2   7      345.83      337.88      5.82 o 
   6   2   7      152.51      174.40      5.18 o 
 -10   3   7       72.56       73.36      9.85 o 
  -9   3   7       84.70      105.59     11.15 o 
  -8   3   7        2.98        9.42      4.03 o 
  -7   3   7      133.51      135.48      8.24 o 
  -6   3   7      419.94      429.52     12.60 o 
  -5   3   7        0.52        1.08      1.22 o 
  -4   3   7      946.79      908.35     10.40 o 
  -3   3   7       14.11       15.13      1.39 o 
  -2   3   7       29.79       12.75      1.20 o 
  -1   3   7      106.03      115.62      2.64 o 
   0   3   7      993.59     1012.09     12.41 o 
   1   3   7      239.85      235.26      4.35 o 
   2   3   7      173.74      157.57      2.81 o 
   3   3   7        0.52        0.97      0.73 o 
   4   3   7      586.02      542.23      8.72 o 
   5   3   7      256.67      256.37      6.31 o 
   6   3   7        0.98        4.66      1.57 o 
 -10   4   7       42.54       46.61      8.27 o 
  -9   4   7      299.08      289.21     16.40 o 
  -8   4   7      272.77      276.98     15.25 o 
  -7   4   7       15.32        9.42      3.81 o 
  -6   4   7       72.76       82.26      2.80 o 
  -5   4   7      336.52      339.42      6.12 o 
  -4   4   7      452.44      434.07      5.94 o 
  -3   4   7      353.39      339.96      5.19 o 
  -2   4   7       79.47       84.34      2.81 o 
  -1   4   7       23.84       24.40      2.04 o 
   0   4   7        1.87        0.56      0.75 o 
   1   4   7        5.93        5.53      0.79 o 
   2   4   7      299.87      279.92      4.38 o 
   3   4   7       69.19       68.83      2.47 o 
   4   4   7       86.38       95.35      3.27 o 
   5   4   7       35.63       43.35      3.40 o 
  -9   5   7       21.47       18.34      5.32 o 
  -8   5   7      682.15      657.03     26.18 o 
  -7   5   7       86.93       83.15      9.21 o 
  -6   5   7        2.15        1.88      0.98 o 
  -5   5   7      191.07      179.77      5.18 o 
  -4   5   7      978.78      962.46     11.32 o 
  -3   5   7       27.68       30.19      1.77 o 
  -2   5   7      463.30      440.67      6.00 o 
  -1   5   7      462.73      464.49      5.83 o 
   0   5   7     1206.10     1117.94     11.45 o 
   1   5   7      469.65      443.27      6.42 o 
   2   5   7       24.18       21.46      1.53 o 
   3   5   7        0.09        0.07      0.85 o 
   4   5   7        2.80        2.72      1.21 o 
   5   5   7        3.86        2.98      1.40 o 
  -9   6   7        0.26       -1.73      3.31 o 
  -8   6   7      611.31      598.77     25.17 o 
  -7   6   7        0.00       -0.22      2.88 o 
  -6   6   7        0.04       -1.13      1.13 o 
  -5   6   7       62.14       58.34      2.83 o 
  -4   6   7      184.20      182.55      3.84 o 
  -3   6   7     1095.01     1042.25     12.81 o 
  -2   6   7       32.64       30.42      1.97 o 
  -1   6   7      406.03      420.69      6.28 o 
   0   6   7        4.23        2.75      0.88 o 
   1   6   7      304.67      290.82      4.86 o 
   2   6   7        1.34        1.00      0.84 o 
   3   6   7       14.03        7.32      1.82 o 
   4   6   7       23.57       24.47      2.32 o 
  -8   7   7        7.09        6.76      4.60 o 
  -7   7   7       13.24        7.84      4.39 o 
  -6   7   7       29.67       27.65      2.73 o 
  -5   7   7       24.81       29.94      3.31 o 
  -4   7   7        0.86        0.26      0.88 o 
  -3   7   7       47.18       47.83      2.29 o 
  -2   7   7      420.45      429.81      7.22 o 
  -1   7   7      731.36      736.65      9.65 o 
   0   7   7      341.90      331.23      5.40 o 
   1   7   7       45.84       49.41      2.64 o 
   2   7   7       34.84       39.77      2.70 o 
   3   7   7       59.83       52.96      3.21 o 
  -8   8   7      128.50      138.46     13.88 o 
  -7   8   7       48.35       40.71      7.84 o 
  -6   8   7        0.10       -1.50      2.08 o 
  -5   8   7      800.56      786.74     12.99 o 
  -4   8   7        0.20        1.53      1.20 o 
  -3   8   7      239.78      246.68      5.96 o 
  -2   8   7       76.50       74.02      3.83 o 
  -1   8   7        2.00        1.20      1.25 o 
   0   8   7        1.80        2.52      1.28 o 
   1   8   7        5.09        6.98      1.54 o 
   2   8   7        1.43        0.64      1.20 o 
  -7   9   7       17.86       15.10      5.83 o 
  -6   9   7        0.03        2.43      2.78 o 
  -5   9   7       90.44       81.35      4.17 o 
  -4   9   7       10.00        6.09      1.89 o 
  -3   9   7      840.57      818.69     13.13 o 
  -2   9   7        6.63        5.52      1.63 o 
  -1   9   7      121.25      121.23      5.61 o 
   0   9   7       10.12        5.73      2.25 o 
   1   9   7       10.31        9.25      1.74 o 
  -5  10   7      142.01      155.20      6.76 o 
  -4  10   7       17.43       26.19      2.76 o 
  -3  10   7       50.68       50.55      3.49 o 
  -2  10   7       13.42       17.56      2.39 o 
  -1  10   7        0.23       -0.66      1.40 o 
  -3 -11   8      310.27      313.88     15.90 o 
  -2 -11   8       33.07       45.53      6.76 o 
  -1 -11   8        0.72        0.94      2.45 o 
   0 -11   8      127.06      139.03      9.64 o 
   1 -11   8      160.14      135.22      9.57 o 
   2 -11   8        5.33       12.08      4.10 o 
   3 -11   8        0.84       -2.37      2.37 o 
  -5 -10   8        1.04        0.96      3.67 o 
  -4 -10   8       72.76       61.82      5.37 o 
  -3 -10   8       93.69      105.51      8.56 o 
  -2 -10   8       18.79       25.10      4.82 o 
  -1 -10   8       81.07       75.95      7.84 o 
   0 -10   8        8.19        5.39      2.81 o 
   1 -10   8       90.63       84.15      7.12 o 
   2 -10   8       73.47       78.33      8.13 o 
   3 -10   8        0.60        2.09      2.59 o 
   4 -10   8        0.07        1.01      2.81 o 
  -6  -9   8       30.97       37.46      3.74 o 
  -5  -9   8        0.12        0.15      2.19 o 
  -4  -9   8        4.45        4.79      2.14 o 
  -3  -9   8        1.00        1.29      2.30 o 
  -2  -9   8       25.01       29.49      4.89 o 
  -1  -9   8      868.65      876.48     27.98 o 
   0  -9   8       10.86        7.34      2.88 o 
   1  -9   8       21.64       16.47      3.74 o 
   2  -9   8      147.81      164.85      9.71 o 
   3  -9   8      313.71      294.17     13.95 o 
   4  -9   8       87.08       87.82      8.85 o 
   5  -9   8       24.07       22.66      5.03 o 
  -6  -8   8        0.28       -0.93      1.47 o 
  -5  -8   8       89.03       85.96      7.75 o 
  -4  -8   8       52.44       55.48      3.83 o 
  -3  -8   8       12.18        7.32      2.08 o 
  -2  -8   8       54.12       51.36      4.06 o 
  -1  -8   8       37.47       38.25      2.86 o 
   0  -8   8      140.74      134.67      4.81 o 
   1  -8   8      108.30      104.85      4.05 o 
   2  -8   8       12.93       17.98      2.11 o 
   3  -8   8      148.11      136.33      6.08 o 
   4  -8   8       85.71       87.82      7.26 o 
   5  -8   8       42.82       50.71      6.90 o 
  -7  -7   8        1.30        3.35      1.82 o 
  -6  -7   8       92.62      107.26      5.17 o 
  -5  -7   8        6.24        4.19      1.56 o 
  -4  -7   8      471.18      482.35     10.18 o 
  -3  -7   8      781.97      794.99     20.41 o 
  -2  -7   8       77.19       75.14      3.11 o 
  -1  -7   8        1.25        1.25      0.91 o 
   0  -7   8      327.71      329.82      6.28 o 
   1  -7   8      208.73      211.52      5.43 o 
   2  -7   8       70.55       78.63      4.16 o 
   3  -7   8       14.81       15.20      1.95 o 
   4  -7   8        7.29        7.43      2.98 o 
   5  -7   8       46.68       49.12      6.55 o 
   6  -7   8       32.97       26.61      5.25 o 
  -8  -6   8       17.43       31.49      6.65 o 
  -7  -6   8      244.37      245.92     10.77 o 
  -6  -6   8        3.27        2.17      1.38 o 
  -5  -6   8       71.17       66.47      3.63 o 
  -4  -6   8     1074.90     1030.37     13.49 o 
  -3  -6   8      524.40      533.02      8.84 o 
  -2  -6   8       64.85       63.75      3.13 o 
  -1  -6   8       51.69       52.25      2.16 o 
   0  -6   8       14.97       14.96      1.41 o 
   1  -6   8      846.63      918.84     14.61 o 
   2  -6   8      143.61      121.17      3.68 o 
   3  -6   8      225.05      208.70      5.44 o 
   4  -6   8      152.57      164.45      5.12 o 
   5  -6   8       42.42       43.80      6.04 o 
   6  -6   8       24.32       26.61      5.32 o 
  -8  -5   8      105.74      118.11      8.14 o 
  -7  -5   8       22.13       20.64      5.11 o 
  -6  -5   8      122.26      119.69      4.54 o 
  -5  -5   8      184.38      178.42      4.19 o 
  -4  -5   8       22.17       23.66      1.67 o 
  -3  -5   8       27.05       29.84      1.84 o 
  -2  -5   8      147.93      147.29      2.94 o 
  -1  -5   8       90.35       94.41      1.88 o 
   0  -5   8      446.89      391.15      6.48 o 
   1  -5   8       42.98       39.65      1.58 o 
   2  -5   8      195.19      164.79      3.84 o 
   3  -5   8      691.50      639.15     11.10 o 
   4  -5   8       53.27       54.00      2.97 o 
   5  -5   8       32.92       31.33      2.74 o 
   6  -5   8       17.44       27.12      5.32 o 
  -9  -4   8      253.26      266.90     11.24 o 
  -8  -4   8        8.55        8.58      2.90 o 
  -7  -4   8        8.81        7.40      2.81 o 
  -6  -4   8      436.41      427.22      7.91 o 
  -5  -4   8       39.05       39.18      2.28 o 
  -4  -4   8        0.59        1.83      0.74 o 
  -3  -4   8       86.85       93.86      2.57 o 
  -2  -4   8       11.94       14.76      1.08 o 
  -1  -4   8      248.79      271.80      5.34 o 
   0  -4   8       13.62       15.61      2.23 o 
   1  -4   8      684.29      625.96     17.69 o 
   2  -4   8      121.55      111.34      5.83 o 
   3  -4   8       78.04       70.58      2.45 o 
   4  -4   8        0.97        1.76      1.02 o 
   5  -4   8       21.08       17.79      1.95 o 
   6  -4   8        0.39       -1.91      1.91 o 
  -9  -3   8       37.25       34.52      4.80 o 
  -8  -3   8       84.34      113.70      7.68 o 
  -7  -3   8        0.13        0.14      2.30 o 
  -6  -3   8      219.48      210.94     10.78 o 
  -5  -3   8       37.64       39.88      3.05 o 
  -4  -3   8     1317.96     1320.82     16.98 o 
  -3  -3   8      155.80      142.38      2.75 o 
  -2  -3   8      316.13      318.56      6.21 o 
  -1  -3   8      244.24      243.36      5.96 o 
   0  -3   8      170.94      186.38      3.66 o 
   1  -3   8      423.06      432.78      7.74 o 
   2  -3   8       15.07       15.66      1.70 o 
   3  -3   8       13.62       17.76      1.26 o 
   4  -3   8       25.34       19.87      1.35 o 
   5  -3   8        5.52        4.24      1.28 o 
   6  -3   8       65.00       66.82      5.07 o 
  -9  -2   8        0.57        3.52      3.52 o 
  -8  -2   8       84.69      102.78     10.00 o 
  -7  -2   8        1.10        2.01      2.59 o 
  -6  -2   8        0.32        0.97      1.21 o 
  -5  -2   8       33.92       36.51      3.47 o 
  -4  -2   8       35.06       35.46      1.73 o 
  -3  -2   8      534.73      537.55     11.18 o 
  -2  -2   8      199.08      193.27      3.68 o 
  -1  -2   8      509.76      514.74      7.59 o 
   0  -2   8      213.39      216.34      5.15 o 
   1  -2   8        9.11       13.46      0.98 o 
   2  -2   8        0.02        0.30      0.77 o 
   3  -2   8       58.20       58.72      2.66 o 
   4  -2   8       42.42       38.71      1.73 o 
   5  -2   8       39.77       33.69      1.90 o 
   6  -2   8       66.87       67.98      3.98 o 
  -9  -1   8        1.38        2.01      3.16 o 
  -8  -1   8        8.15        1.94      3.16 o 
  -7  -1   8       56.13       57.01      7.41 o 
  -6  -1   8      599.95      598.82     11.98 o 
  -5  -1   8      770.75      731.59     12.69 o 
  -4  -1   8      803.18      842.19     38.48 o 
  -3  -1   8      525.08      559.56      9.73 o 
  -2  -1   8       68.62       54.11      1.55 o 
  -1  -1   8       76.75       76.92      3.19 o 
   0  -1   8        0.82        0.37      0.86 o 
   1  -1   8        0.55        0.20      0.53 o 
   2  -1   8      555.24      553.63      8.29 o 
   3  -1   8      222.29      224.23      5.07 o 
   4  -1   8       23.21       23.54      1.45 o 
   5  -1   8      269.60      274.04      4.90 o 
   6  -1   8      205.36      202.51      6.07 o 
 -10   0   8        3.48        2.66      3.67 o 
  -9   0   8        1.86        6.76      3.81 o 
  -8   0   8        2.45        2.88      2.95 o 
  -7   0   8      216.66      201.98      6.27 o 
  -6   0   8      166.12      178.81      6.76 o 
  -5   0   8      383.04      416.35      8.24 o 
  -4   0   8       21.55       14.30      2.34 o 
  -3   0   8      928.82      952.21     15.43 o 
  -2   0   8        6.89        5.77      0.77 o 
  -1   0   8      114.31      121.47      3.48 o 
   0   0   8        6.63        9.01      1.36 o 
   1   0   8      854.26      867.49     10.09 o 
   2   0   8      708.36      681.96      9.86 o 
   3   0   8        2.84        0.51      1.05 o 
   4   0   8        1.08        1.48      0.77 o 
   5   0   8        0.01       -0.96      0.96 o 
   6   0   8        2.16        1.48      1.48 o 
 -10   1   8       45.20       32.80      7.05 o 
  -9   1   8        4.95        4.75      3.74 o 
  -8   1   8       26.79       22.51      5.25 o 
  -7   1   8      837.43      816.92     15.51 o 
  -6   1   8       22.56       25.83      2.39 o 
  -5   1   8      340.39      341.46      6.60 o 
  -4   1   8       34.75       44.50      2.82 o 
  -3   1   8       44.94       53.39      2.82 o 
  -2   1   8      468.23      472.11      6.35 o 
  -1   1   8      196.93      201.83      4.73 o 
   0   1   8      580.17      562.38      6.97 o 
   1   1   8       52.50       53.32      2.17 o 
   2   1   8      697.09      654.10     12.07 o 
   3   1   8      747.79      718.89     11.91 o 
   4   1   8      110.50       99.02      3.10 o 
   5   1   8      105.16      108.06      3.03 o 
   6   1   8        0.09        1.49      1.20 o 
 -10   2   8       21.60       24.38      6.33 o 
  -9   2   8      227.55      209.59     13.59 o 
  -8   2   8       95.76       96.88      9.85 o 
  -7   2   8      454.24      467.30     10.53 o 
  -6   2   8      161.31      164.01      4.41 o 
  -5   2   8        0.02       -0.70      0.70 o 
  -4   2   8        0.93        0.11      1.10 o 
  -3   2   8        6.92       11.77      1.56 o 
  -2   2   8        4.27        7.02      0.83 o 
  -1   2   8      474.73      466.87      6.42 o 
   0   2   8      518.69      536.12      6.38 o 
   1   2   8      667.32      641.32      9.44 o 
   2   2   8      232.62      219.18      4.92 o 
   3   2   8       26.31       31.79      1.66 o 
   4   2   8       43.97       43.40      2.17 o 
   5   2   8       40.31       32.90      2.43 o 
  -9   3   8      103.61      107.60     11.29 o 
  -8   3   8       19.81       12.44      4.60 o 
  -7   3   8     1968.10     1954.15     91.56 o 
  -6   3   8      174.96      168.96      5.42 o 
  -5   3   8      258.46      261.68      4.97 o 
  -4   3   8      359.98      364.50      6.77 o 
  -3   3   8        0.07        0.45      0.75 o 
  -2   3   8     1117.81     1038.84     15.42 o 
  -1   3   8      265.28      240.56      4.20 o 
   0   3   8      228.76      231.23      4.24 o 
   1   3   8      174.18      159.71      3.63 o 
   2   3   8      222.71      210.22      4.39 o 
   3   3   8        2.97        0.79      0.78 o 
   4   3   8        4.04        5.17      1.06 o 
   5   3   8       16.87       17.49      1.97 o 
  -9   4   8      105.42       97.17     11.00 o 
  -8   4   8        7.05       10.07      4.10 o 
  -7   4   8      182.38      185.28     11.65 o 
  -6   4   8      220.32      206.54      4.59 o 
  -5   4   8       24.26       27.48      2.40 o 
  -4   4   8       75.54       72.53      2.10 o 
  -3   4   8     1176.17     1164.32     13.34 o 
  -2   4   8      670.40      673.88      9.90 o 
  -1   4   8        1.95        1.18      0.77 o 
   0   4   8      650.65      706.33      9.47 o 
   1   4   8       20.57       21.65      1.74 o 
   2   4   8        9.04        7.26      0.98 o 
   3   4   8       35.54       34.47      1.90 o 
   4   4   8        0.63        1.73      1.15 o 
  -9   5   8      307.88      310.71     17.55 o 
  -8   5   8      204.30      201.46     13.23 o 
  -7   5   8       50.94       45.02      6.98 o 
  -6   5   8        3.98        2.66      1.05 o 
  -5   5   8       20.83       22.05      1.85 o 
  -4   5   8      585.50      553.05      7.54 o 
  -3   5   8       76.63       74.02      3.20 o 
  -2   5   8      109.11      114.08      2.77 o 
  -1   5   8      258.72      275.63      4.18 o 
   0   5   8       33.51       33.86      1.80 o 
   1   5   8       35.64       41.61      1.86 o 
   2   5   8        0.25       -0.09      0.84 o 
   3   5   8        2.60        2.87      1.02 o 
   4   5   8      205.20      204.19      9.77 o 
  -9   6   8      174.45      169.81     13.16 o 
  -8   6   8        4.90        6.90      4.24 o 
  -7   6   8        0.38        0.86      3.02 o 
  -6   6   8       65.08       67.33      4.14 o 
  -5   6   8        6.13        4.88      1.30 o 
  -4   6   8      684.47      713.60      9.46 o 
  -3   6   8       71.16       61.01      2.99 o 
  -2   6   8      481.03      469.29      6.77 o 
  -1   6   8      480.60      464.59      6.83 o 
   0   6   8      120.29      119.09      2.99 o 
   1   6   8        0.05        0.77      0.82 o 
   2   6   8      282.96      274.05      6.87 o 
   3   6   8       24.13       26.25      2.33 o 
  -8   7   8      195.46      177.73     13.38 o 
  -7   7   8       68.95       83.79     10.14 o 
  -6   7   8       48.73       53.21      4.06 o 
  -5   7   8        3.44        4.39      1.74 o 
  -4   7   8        7.85        8.58      1.38 o 
  -3   7   8      132.63      137.51      5.23 o 
  -2   7   8      647.88      650.81      9.68 o 
  -1   7   8       73.38       68.92      2.96 o 
   0   7   8       35.20       31.67      1.93 o 
   1   7   8      194.23      184.63      4.51 o 
   2   7   8       40.49       35.53      2.94 o 
  -7   8   8      396.18      411.12     21.07 o 
  -6   8   8       60.18       55.27      5.77 o 
  -5   8   8       24.80       28.56      5.43 o 
  -4   8   8       11.93       18.89      2.19 o 
  -3   8   8      574.91      597.83     14.85 o 
  -2   8   8        9.92        6.44      1.69 o 
  -1   8   8        0.45        1.56      1.28 o 
   0   8   8      124.18      129.49      5.00 o 
   1   8   8       55.41       59.01      3.39 o 
  -6   9   8      181.54      200.56      9.87 o 
  -5   9   8        3.12        2.55      2.86 o 
  -4   9   8      249.63      274.81     15.58 o 
  -3   9   8      222.44      216.87      6.02 o 
  -2   9   8       60.72       65.97      3.95 o 
  -1   9   8       60.09       60.12      3.86 o 
   0   9   8        2.89        1.72      1.56 o 
  -2 -11   9       72.00       65.31      7.98 o 
  -1 -11   9      217.87      239.22     13.09 o 
   0 -11   9       15.83       16.76      4.46 o 
   1 -11   9      213.64      186.36     11.51 o 
  -4 -10   9        0.00       -0.89      1.87 o 
  -3 -10   9      238.66      239.65     13.09 o 
  -2 -10   9        0.01        5.39      2.88 o 
  -1 -10   9       40.53       34.81      5.47 o 
   0 -10   9       33.77       35.96      5.47 o 
   1 -10   9       21.38       23.52      4.60 o 
   2 -10   9        8.98       12.23      3.96 o 
   3 -10   9      150.46      166.94     10.72 o 
  -5  -9   9       64.01       55.32      4.96 o 
  -4  -9   9       20.12       18.52      4.10 o 
  -3  -9   9      156.03      146.44      9.57 o 
  -2  -9   9      142.23      139.25      9.06 o 
  -1  -9   9        5.84        6.04      2.88 o 
   0  -9   9       72.02       73.79      7.19 o 
   1  -9   9       24.35       23.52      4.39 o 
   2  -9   9      174.94      185.71     10.57 o 
   3  -9   9        9.83       11.72      3.81 o 
   4  -9   9       41.11       42.44      6.40 o 
  -6  -8   9       46.68       52.13      3.99 o 
  -5  -8   9        0.06        1.79      1.47 o 
  -4  -8   9        0.29        1.24      1.55 o 
  -3  -8   9       84.55       84.58      6.90 o 
  -2  -8   9       71.51       74.39      4.56 o 
  -1  -8   9       46.96       44.58      3.06 o 
   0  -8   9      247.47      232.53      6.21 o 
   1  -8   9       33.97       36.24      2.72 o 
   2  -8   9        5.39        5.33      2.00 o 
   3  -8   9       19.27       12.59      3.67 o 
   4  -8   9       26.36       22.66      4.75 o 
  -7  -7   9       64.72       53.68      5.52 o 
  -6  -7   9       25.99       28.29      3.21 o 
  -5  -7   9        1.10        0.98      1.36 o 
  -4  -7   9       39.19       37.06      2.92 o 
  -3  -7   9      399.34      403.69      9.21 o 
  -2  -7   9      475.05      452.68      9.34 o 
  -1  -7   9      216.69      219.02      5.59 o 
   0  -7   9       91.84       84.57      3.64 o 
   1  -7   9       94.99       81.38      4.26 o 
   2  -7   9      209.59      219.97      5.73 o 
   3  -7   9       65.60       67.51      4.20 o 
   4  -7   9       20.35       16.95      2.77 o 
   5  -7   9       16.84       17.77      4.39 o 
  -8  -6   9        3.15        1.83      5.57 o 
  -7  -6   9      131.02      126.84     13.49 o 
  -6  -6   9       19.21       15.12      4.39 o 
  -5  -6   9       36.79       36.43      3.76 o 
  -4  -6   9      149.50      149.21      6.18 o 
  -3  -6   9      447.41      449.59      8.89 o 
  -2  -6   9      564.79      559.52      9.08 o 
  -1  -6   9      166.66      165.68      3.72 o 
   0  -6   9      247.30      262.19      6.45 o 
   1  -6   9        0.21       -0.24      0.71 o 
   2  -6   9        5.78        2.56      1.25 o 
   3  -6   9      150.65      155.99      4.59 o 
   4  -6   9      174.29      176.68      6.13 o 
   5  -6   9       79.27       92.50      7.77 o 
  -8  -5   9      123.12      128.99     10.25 o 
  -7  -5   9       19.88       26.40      3.94 o 
  -6  -5   9        4.45        1.76      1.83 o 
  -5  -5   9      444.62      433.80      7.15 o 
  -4  -5   9      466.04      459.28      8.03 o 
  -3  -5   9     1963.88     1961.11     31.74 o 
  -2  -5   9        1.83        3.51      0.73 o 
  -1  -5   9      142.35      140.78      3.37 o 
   0  -5   9      144.96      141.04      6.62 o 
   1  -5   9      112.60      124.36      6.26 o 
   2  -5   9       40.34       35.78      1.66 o 
   3  -5   9        0.43        0.64      0.89 o 
   4  -5   9       19.67       25.58      2.22 o 
   5  -5   9       18.46       21.43      3.08 o 
  -8  -4   9       21.61       13.93      5.57 o 
  -7  -4   9        3.25        7.07      2.48 o 
  -6  -4   9       96.75       92.28      4.84 o 
  -5  -4   9       56.41       53.62      2.51 o 
  -4  -4   9      148.50      143.90      4.62 o 
  -3  -4   9        1.03        1.30      0.66 o 
  -2  -4   9      140.26      151.44      7.45 o 
  -1  -4   9       73.90       70.87      3.41 o 
   0  -4   9        1.20        0.14      1.15 o 
   1  -4   9        0.15        0.22      1.15 o 
   2  -4   9        0.48        4.89      1.94 o 
   3  -4   9      658.12      620.49     10.34 o 
   4  -4   9      433.50      421.72      9.94 o 
   5  -4   9        1.73        0.66      1.37 o 
   6  -4   9      154.13      167.39      8.30 o 
  -9  -3   9       13.78       18.27      3.73 o 
  -8  -3   9      116.43      108.17     10.64 o 
  -7  -3   9      185.99      184.92     11.15 o 
  -6  -3   9      244.97      256.93      6.97 o 
  -5  -3   9     1467.62     1418.91     22.41 o 
  -4  -3   9     1121.43     1132.61     14.76 o 
  -3  -3   9      224.57      238.99      6.45 o 
  -2  -3   9       53.80       52.92      2.46 o 
  -1  -3   9       93.40       91.23      3.35 o 
   0  -3   9       27.83       24.77      1.46 o 
   1  -3   9      195.22      213.81      6.39 o 
   2  -3   9        2.46        2.74      0.94 o 
   3  -3   9       46.76       46.66      3.25 o 
   4  -3   9        3.07        3.27      0.93 o 
   5  -3   9       78.05       81.95      3.02 o 
   6  -3   9       27.38       32.08      5.83 o 
  -9  -2   9        0.77        2.73      3.24 o 
  -8  -2   9        3.59        6.90      3.52 o 
  -7  -2   9        0.04       -1.87      2.30 o 
  -6  -2   9       81.95       92.60      4.04 o 
  -5  -2   9       18.37       17.14      1.81 o 
  -4  -2   9      711.02      718.52     11.63 o 
  -3  -2   9      190.51      184.63      5.23 o 
  -2  -2   9      167.11      179.81      3.51 o 
  -1  -2   9      854.45      881.41     13.63 o 
   0  -2   9      154.24      145.69      2.85 o 
   1  -2   9       14.67       12.98      1.24 o 
   2  -2   9      310.66      318.99      5.85 o 
   3  -2   9      320.13      337.96      6.41 o 
   4  -2   9      160.28      156.14      3.46 o 
   5  -2   9       13.07       12.86      1.85 o 
   6  -2   9       39.99       45.45      4.80 o 
  -9  -1   9      186.32      191.68     12.80 o 
  -8  -1   9      240.09      206.78     12.59 o 
  -7  -1   9        4.70        6.42      1.78 o 
  -6  -1   9      909.82      868.89     15.44 o 
  -5  -1   9      179.42      188.94      4.84 o 
  -4  -1   9      256.46      258.97      7.80 o 
  -3  -1   9      362.32      341.50      6.77 o 
  -2  -1   9        2.78        5.47      0.82 o 
  -1  -1   9       15.05       15.43      1.84 o 
   0  -1   9     1581.00     1530.13     22.37 o 
   1  -1   9        0.03       -0.17      0.71 o 
   2  -1   9      590.18      588.20      8.93 o 
   3  -1   9        3.58        4.58      1.25 o 
   4  -1   9      135.37      146.38      3.19 o 
   5  -1   9      176.66      184.41      4.29 o 
  -9   0   9        4.72        4.89      3.96 o 
  -8   0   9        2.58        5.03      3.38 o 
  -7   0   9        3.05        3.52      1.53 o 
  -6   0   9     1101.93     1151.29     19.22 o 
  -5   0   9        0.53        0.38      0.82 o 
  -4   0   9      445.33      422.59     10.77 o 
  -3   0   9      242.95      268.97      8.23 o 
  -2   0   9      239.31      235.82      4.28 o 
  -1   0   9      332.57      324.74      6.55 o 
   0   0   9      110.94       99.25      5.94 o 
   1   0   9     1865.30     1904.67     22.27 o 
   2   0   9      596.18      580.34      9.05 o 
   3   0   9       62.53       69.82      3.26 o 
   4   0   9       28.16       27.49      1.67 o 
   5   0   9      210.84      228.23      4.68 o 
  -9   1   9        4.24        5.54      3.74 o 
  -8   1   9      180.16      179.81     11.65 o 
  -7   1   9        3.89        4.68      1.59 o 
  -6   1   9     1806.47     1811.87     27.06 o 
  -5   1   9       12.17        6.33      1.11 o 
  -4   1   9       51.75       58.05      3.78 o 
  -3   1   9      120.70      115.80      3.99 o 
  -2   1   9      530.56      541.49      7.96 o 
  -1   1   9      187.98      190.33      5.68 o 
   0   1   9      516.84      560.21      7.81 o 
   1   1   9      883.43      866.89     11.95 o 
   2   1   9      189.49      173.56      6.10 o 
   3   1   9      200.20      206.69      5.18 o 
   4   1   9       70.99       67.00      2.34 o 
   5   1   9       83.84       94.78      3.04 o 
  -9   2   9        4.02        6.11      3.88 o 
  -8   2   9       84.36       87.89      9.42 o 
  -7   2   9       31.43       37.69      3.11 o 
  -6   2   9      342.80      352.88      7.07 o 
  -5   2   9      285.62      268.44      5.50 o 
  -4   2   9      657.28      669.72     13.09 o 
  -3   2   9       42.12       41.76      2.90 o 
  -2   2   9       41.93       45.68      2.13 o 
  -1   2   9     1146.27     1162.38     13.08 o 
   0   2   9      386.42      377.70      5.68 o 
   1   2   9      714.46      715.80      9.36 o 
   2   2   9       22.33       22.71      2.18 o 
   3   2   9      192.40      189.40      3.67 o 
   4   2   9       40.93       48.75      2.29 o 
   5   2   9       60.59       69.65      3.86 o 
  -9   3   9        5.10        6.83      4.03 o 
  -8   3   9      137.43      144.35     10.79 o 
  -7   3   9        3.39        2.49      1.49 o 
  -6   3   9      199.68      210.83      5.31 o 
  -5   3   9      231.10      219.78      4.56 o 
  -4   3   9       52.81       51.77      2.48 o 
  -3   3   9        1.85        4.49      1.03 o 
  -2   3   9       21.82       30.68      2.00 o 
  -1   3   9      126.79      117.32      3.30 o 
   0   3   9        3.16        2.81      1.10 o 
   1   3   9       63.09       56.95      2.44 o 
   2   3   9        0.34       -0.65      0.65 o 
   3   3   9      250.23      257.79      4.41 o 
   4   3   9        2.38        1.35      0.94 o 
  -9   4   9        2.21        2.59      3.52 o 
  -8   4   9        0.52        4.60      3.52 o 
  -7   4   9      165.08      159.53     10.79 o 
  -6   4   9      763.14      774.81     11.18 o 
  -5   4   9      289.44      287.75      5.59 o 
  -4   4   9      223.21      220.22      5.28 o 
  -3   4   9      155.29      155.00      6.72 o 
  -2   4   9      385.28      364.39      6.71 o 
  -1   4   9     2318.59     2203.26     23.57 o 
   0   4   9      301.39      281.18      5.26 o 
   1   4   9        2.21        1.15      0.78 o 
   2   4   9        5.05        6.24      1.03 o 
   3   4   9        0.01        0.07      0.86 o 
   4   4   9      114.18      124.10      4.36 o 
  -9   5   9       48.38       55.09      8.85 o 
  -8   5   9        2.40        2.59      3.45 o 
  -7   5   9      123.49      124.29     10.00 o 
  -6   5   9      190.20      192.31      4.72 o 
  -5   5   9      107.72      101.39      3.39 o 
  -4   5   9       73.98       75.83      3.56 o 
  -3   5   9       32.95       31.63      1.93 o 
  -2   5   9      258.80      260.81      4.37 o 
  -1   5   9       42.83       45.26      2.58 o 
   0   5   9      102.36       90.88      2.44 o 
   1   5   9       43.38       43.71      2.28 o 
   2   5   9       38.18       35.95      2.14 o 
   3   5   9        5.48        4.84      1.28 o 
  -8   6   9        9.47       11.51      4.68 o 
  -7   6   9       33.62       35.60      6.76 o 
  -6   6   9        0.06       -0.27      1.39 o 
  -5   6   9       50.44       44.46      2.68 o 
  -4   6   9        4.76        5.28      1.28 o 
  -3   6   9      221.93      224.18      4.76 o 
  -2   6   9       21.24       24.30      1.71 o 
  -1   6   9      174.31      177.22      3.94 o 
   0   6   9      115.83      118.44      3.13 o 
   1   6   9       20.14       16.09      1.48 o 
   2   6   9       64.21       64.68      3.08 o 
  -7   7   9       90.59       87.60     10.43 o 
  -6   7   9       12.24       14.34      2.41 o 
  -5   7   9      141.81      148.87      5.93 o 
  -4   7   9       49.30       44.70      2.83 o 
  -3   7   9       91.55       86.14      3.33 o 
  -2   7   9        6.11        6.48      1.37 o 
  -1   7   9       24.20       19.08      1.75 o 
   0   7   9       11.86       19.52      1.67 o 
   1   7   9       86.63       90.63      3.92 o 
  -6   8   9      148.49      157.66     16.61 o 
  -5   8   9      135.93      128.56      6.16 o 
  -4   8   9       11.43       18.68      5.12 o 
  -3   8   9       16.09       18.88      3.26 o 
  -2   8   9      226.22      241.97      9.54 o 
  -1   8   9        4.67        3.22      1.69 o 
   0   8   9       48.30       54.89      4.25 o 
  -4   9   9      213.54      244.17      8.94 o 
  -3   9   9        0.79        0.42      1.71 o 
  -2   9   9        3.76        5.80      1.68 o 
  -3 -10  10       34.27       39.63      6.26 o 
  -2 -10  10      281.73      284.75     14.17 o 
  -1 -10  10      156.81      147.37      9.64 o 
   0 -10  10      653.92      641.50     23.02 o 
   1 -10  10        2.58        1.44      2.52 o 
   2 -10  10       67.17       67.97      7.70 o 
  -5  -9  10       41.96       29.29      4.28 o 
  -4  -9  10      135.73      147.21      6.79 o 
  -3  -9  10       42.88       42.51      6.11 o 
  -2  -9  10      243.76      236.70     12.23 o 
  -1  -9  10      104.82       89.91      7.26 o 
   0  -9  10        3.90        1.15      2.16 o 
   1  -9  10       32.23       33.59      5.18 o 
   2  -9  10        5.68        9.35      3.31 o 
   3  -9  10       40.86       49.41      6.47 o 
  -6  -8  10       63.39       59.12      7.91 o 
  -5  -8  10        3.96        2.98      1.99 o 
  -4  -8  10       96.13      118.60      8.70 o 
  -3  -8  10      113.81      103.64      7.70 o 
  -2  -8  10     1230.89     1199.38     24.48 o 
  -1  -8  10      113.04      121.34      4.43 o 
   0  -8  10       54.68       52.60      3.21 o 
   1  -8  10      206.45      203.34      6.80 o 
   2  -8  10       26.28       24.68      2.39 o 
   3  -8  10       24.50       20.79      4.39 o 
   4  -8  10      239.09      220.88     12.16 o 
  -7  -7  10       32.71       41.08      6.29 o 
  -6  -7  10      398.66      393.64     12.49 o 
  -5  -7  10      208.26      183.66      7.63 o 
  -4  -7  10       15.37       15.18      3.88 o 
  -3  -7  10      101.83      100.06      9.67 o 
  -2  -7  10      247.37      237.93      6.11 o 
  -1  -7  10       88.37       89.54      3.40 o 
   0  -7  10      127.85      117.79      3.78 o 
   1  -7  10      221.16      219.58      5.50 o 
   2  -7  10       51.58       53.11      3.99 o 
   3  -7  10       26.66       29.25      2.51 o 
   4  -7  10      274.12      282.52     13.59 o 
  -7  -6  10        1.55        0.48      3.06 o 
  -6  -6  10        1.92        1.76      5.21 o 
  -5  -6  10        0.44       -1.07      1.45 o 
  -4  -6  10      212.12      220.94      5.96 o 
  -3  -6  10      319.88      324.23      7.07 o 
  -2  -6  10      193.71      192.62      4.35 o 
  -1  -6  10      193.17      192.84      4.02 o 
   0  -6  10       46.43       37.77      1.84 o 
   1  -6  10      388.90      343.99      6.62 o 
   2  -6  10       78.53       78.57      2.92 o 
   3  -6  10        7.54        9.69      1.53 o 
   4  -6  10      105.29      115.24      4.39 o 
  -8  -5  10        6.46        8.52      2.95 o 
  -7  -5  10      192.52      170.29     14.96 o 
  -6  -5  10       79.50       72.82      5.49 o 
  -5  -5  10        2.05        1.95      1.14 o 
  -4  -5  10      245.32      238.79      5.98 o 
  -3  -5  10       37.62       40.15      2.06 o 
  -2  -5  10        0.04       -0.13      0.53 o 
  -1  -5  10      312.49      314.32     12.30 o 
   0  -5  10       55.55       53.22      4.03 o 
   1  -5  10       41.20       36.25      3.88 o 
   2  -5  10      104.31      109.00      2.86 o 
   3  -5  10      101.22      110.55      3.78 o 
   4  -5  10      197.42      215.92     10.20 o 
   5  -5  10       29.49       31.00      5.39 o 
  -8  -4  10        8.71       16.08      7.30 o 
  -7  -4  10        4.52        4.68      3.16 o 
  -6  -4  10       27.34       24.95      2.63 o 
  -5  -4  10      799.93      806.47     14.47 o 
  -4  -4  10      288.98      296.88      6.52 o 
  -3  -4  10      790.03      833.04     13.30 o 
  -2  -4  10       57.90       58.25      2.95 o 
  -1  -4  10        4.64        6.47      1.24 o 
   0  -4  10      105.88      101.63      5.03 o 
   1  -4  10      199.51      188.37      7.70 o 
   2  -4  10       25.98       21.58      3.16 o 
   3  -4  10     1043.64     1081.95     16.56 o 
   4  -4  10       14.22        9.03      1.55 o 
   5  -4  10       38.24       35.40      2.92 o 
  -9  -3  10        1.85       -1.77      2.10 o 
  -8  -3  10       61.95       63.29      8.27 o 
  -7  -3  10        9.88       10.00      3.52 o 
  -6  -3  10       46.38       52.36      4.71 o 
  -5  -3  10       18.35       17.96      1.91 o 
  -4  -3  10      372.47      335.97      6.65 o 
  -3  -3  10      431.28      421.10      9.61 o 
  -2  -3  10      195.61      180.44      4.96 o 
  -1  -3  10        3.18        4.49      1.24 o 
   0  -3  10       16.32       17.05      1.88 o 
   1  -3  10        8.50       10.82      1.80 o 
   2  -3  10      211.46      221.09      6.22 o 
   3  -3  10      285.15      279.53      6.68 o 
   4  -3  10      174.55      163.93      3.70 o 
   5  -3  10      125.63      124.39      3.69 o 
  -9  -2  10       12.96       20.50      5.47 o 
  -8  -2  10       38.59       48.05      7.05 o 
  -7  -2  10      301.38      311.07     14.89 o 
  -6  -2  10       19.93       22.50      2.31 o 
  -5  -2  10     1175.39     1173.00     18.61 o 
  -4  -2  10       55.24       54.98      3.24 o 
  -3  -2  10      261.58      245.19      5.65 o 
  -2  -2  10      394.52      381.54      7.11 o 
  -1  -2  10      130.96      117.47      3.12 o 
   0  -2  10       36.41       28.84      2.64 o 
   1  -2  10     1281.23     1322.94     16.37 o 
   2  -2  10      141.31      145.63      3.83 o 
   3  -2  10      467.81      492.43      9.48 o 
   4  -2  10        0.80        2.11      1.08 o 
   5  -2  10      181.98      191.37      6.27 o 
  -9  -1  10       17.10       15.32      5.03 o 
  -8  -1  10        1.31        4.24      3.09 o 
  -7  -1  10        0.12       -1.26      1.26 o 
  -6  -1  10       24.28       18.38      2.11 o 
  -5  -1  10        2.27        2.76      1.05 o 
  -4  -1  10      134.32      130.54      6.08 o 
  -3  -1  10       33.06       29.47      1.93 o 
  -2  -1  10        1.87       -0.02      0.57 o 
  -1  -1  10       60.83       58.40      4.82 o 
   0  -1  10      966.36      980.79     14.91 o 
   1  -1  10       16.41       16.13      1.45 o 
   2  -1  10      513.95      514.37      8.42 o 
   3  -1  10       50.90       53.59      2.99 o 
   4  -1  10        8.04       10.65      1.67 o 
   5  -1  10       74.01       81.45      4.76 o 
  -9   0  10      188.54      184.49     12.66 o 
  -8   0  10      191.29      196.79     12.30 o 
  -7   0  10       11.42       15.90      2.73 o 
  -6   0  10        1.15       -0.15      1.15 o 
  -5   0  10       47.79       44.62      2.16 o 
  -4   0  10      125.83      113.26      5.09 o 
  -3   0  10        8.49        8.67      1.49 o 
  -2   0  10       53.19       55.14      1.85 o 
  -1   0  10       99.10      101.19      3.79 o 
   0   0  10      474.90      470.17      8.99 o 
   1   0  10      552.33      559.13     10.63 o 
   2   0  10      416.32      417.10      7.46 o 
   3   0  10      243.10      257.75      5.91 o 
   4   0  10       72.58       65.20      2.77 o 
  -9   1  10      100.53      109.76     11.15 o 
  -8   1  10      156.05      169.89     11.44 o 
  -7   1  10       59.83       55.10      3.72 o 
  -6   1  10       71.01       62.64      2.97 o 
  -5   1  10      103.84      102.30      3.01 o 
  -4   1  10      532.37      503.22     20.69 o 
  -3   1  10      188.87      173.28      5.33 o 
  -2   1  10        0.19        1.83      0.85 o 
  -1   1  10       12.36       12.02      1.67 o 
   0   1  10      812.93      769.58     10.73 o 
   1   1  10       44.70       42.82      2.20 o 
   2   1  10      109.23      106.66      3.14 o 
   3   1  10       50.09       48.55      2.59 o 
   4   1  10        2.91        1.56      1.17 o 
  -9   2  10        2.30       -0.29      3.09 o 
  -8   2  10      128.83      134.43     10.43 o 
  -7   2  10       60.79       54.29      3.34 o 
  -6   2  10      210.52      199.55      5.10 o 
  -5   2  10        0.13       -0.87      0.87 o 
  -4   2  10       43.53       45.06      3.19 o 
  -3   2  10      925.62      926.25     16.17 o 
  -2   2  10      206.12      222.79      4.94 o 
  -1   2  10      236.77      228.08      4.16 o 
   0   2  10      299.53      303.37      5.06 o 
   1   2  10       84.22       85.30      2.80 o 
   2   2  10       52.00       35.15      2.17 o 
   3   2  10       33.77       30.07      1.94 o 
   4   2  10      124.94      137.32      5.78 o 
  -9   3  10       30.20       26.97      6.19 o 
  -8   3  10       25.01       29.42      6.04 o 
  -7   3  10      398.11      396.67      9.33 o 
  -6   3  10      255.34      270.41      6.33 o 
  -5   3  10      459.30      461.35      7.41 o 
  -4   3  10       75.47       69.46      3.97 o 
  -3   3  10     1152.47     1102.22     18.98 o 
  -2   3  10        4.36        2.77      1.06 o 
  -1   3  10        3.55        3.10      0.98 o 
   0   3  10       36.04       38.09      2.05 o 
   1   3  10       33.31       32.41      2.05 o 
   2   3  10      196.84      207.65      5.62 o 
   3   3  10       17.36       13.15      1.68 o 
  -9   4  10       14.89       15.54      5.18 o 
  -8   4  10       31.26       21.07      5.39 o 
  -7   4  10       34.46       29.73      8.42 o 
  -6   4  10        4.87        4.97      1.26 o 
  -5   4  10       70.82       79.66      3.91 o 
  -4   4  10      252.50      247.67      6.11 o 
  -3   4  10       73.53       75.46      4.52 o 
  -2   4  10       91.83       90.28      4.66 o 
  -1   4  10       33.66       30.92      1.96 o 
   0   4  10       18.22       12.57      1.44 o 
   1   4  10        0.21       -0.15      0.74 o 
   2   4  10      375.34      387.22      7.60 o 
   3   4  10        1.84       -0.67      1.11 o 
  -8   5  10       28.68       33.23      6.55 o 
  -7   5  10        5.03        8.63      4.03 o 
  -6   5  10       27.89       32.05      2.55 o 
  -5   5  10      893.54      885.01     12.61 o 
  -4   5  10        0.26        1.23      1.25 o 
  -3   5  10       72.00       66.12      2.59 o 
  -2   5  10        1.57        1.13      0.81 o 
  -1   5  10        3.68        2.73      0.88 o 
   0   5  10      203.40      188.66      3.80 o 
   1   5  10       68.28       72.55      2.55 o 
   2   5  10       23.58       19.44      1.73 o 
  -8   6  10       92.01      100.91     11.08 o 
  -7   6  10        0.31        1.51      3.52 o 
  -6   6  10       17.40       12.60      2.36 o 
  -5   6  10      151.36      135.55      4.15 o 
  -4   6  10      125.79      131.99      4.77 o 
  -3   6  10      141.63      137.93      6.33 o 
  -2   6  10       12.10       11.20      1.33 o 
  -1   6  10        3.41        3.73      1.08 o 
   0   6  10      191.87      177.41      6.16 o 
   1   6  10       11.06       13.85      1.61 o 
  -7   7  10      234.25      219.30     14.60 o 
  -6   7  10      120.36      126.96      6.05 o 
  -5   7  10       18.45       16.76      2.70 o 
  -4   7  10      300.11      329.24      7.02 o 
  -3   7  10       45.41       43.95      3.01 o 
  -2   7  10      110.15      120.32      4.60 o 
  -1   7  10       14.42       15.62      1.85 o 
   0   7  10        0.29        0.76      1.15 o 
  -5   8  10       44.99       51.28      4.50 o 
  -4   8  10       16.33       11.08      2.68 o 
  -3   8  10        1.97        1.25      1.78 o 
  -2   8  10        8.79       10.93      2.50 o 
  -2 -10  11      108.33      124.36      9.06 o 
  -1 -10  11      301.56      300.21     14.38 o 
   0 -10  11        8.02       14.53      3.88 o 
  -4  -9  11       62.43       84.44      8.70 o 
  -3  -9  11       60.60       58.26      7.05 o 
  -2  -9  11      271.38      260.73     12.87 o 
  -1  -9  11        0.90        2.01      2.66 o 
   0  -9  11        4.68        6.76      2.88 o 
   1  -9  11       36.90       25.96      4.75 o 
   2  -9  11        3.17       -1.15      2.01 o 
  -5  -8  11       13.69        9.71      3.88 o 
  -4  -8  11        0.51        0.50      2.59 o 
  -3  -8  11      320.12      322.15     14.24 o 
  -2  -8  11       31.48       32.42      2.78 o 
  -1  -8  11      169.47      169.88      5.26 o 
   0  -8  11       96.64      103.47      3.98 o 
   1  -8  11        7.92       10.05      1.73 o 
   2  -8  11       66.15       72.97      4.63 o 
   3  -8  11        6.01        3.67      2.81 o 
  -6  -7  11       23.12       25.46      5.25 o 
  -5  -7  11      345.31      369.69     16.47 o 
  -4  -7  11      670.77      688.51     16.21 o 
  -3  -7  11        1.52        0.85      1.46 o 
  -2  -7  11      346.55      342.73      7.63 o 
  -1  -7  11       32.67       31.17      2.29 o 
   0  -7  11      149.44      143.04      4.16 o 
   1  -7  11      271.47      276.04      6.34 o 
   2  -7  11        0.43        2.12      1.77 o 
   3  -7  11       33.07       30.97      2.61 o 
  -7  -6  11      159.15      157.70      7.78 o 
  -6  -6  11        0.47       -1.59      1.59 o 
  -5  -6  11      102.90      101.50      7.08 o 
  -4  -6  11      248.00      243.12      7.73 o 
  -3  -6  11      482.93      477.32      9.41 o 
  -2  -6  11      127.02      133.94      3.38 o 
  -1  -6  11        2.28        1.67      0.80 o 
   0  -6  11        3.46        2.77      0.79 o 
   1  -6  11        6.85        7.82      1.11 o 
   2  -6  11      148.68      166.38      5.97 o 
   3  -6  11       15.56       17.65      1.88 o 
   4  -6  11      174.40      157.06      9.57 o 
  -7  -5  11      323.13      349.24     11.75 o 
  -6  -5  11       25.04       28.64      3.66 o 
  -5  -5  11      236.12      223.95      6.34 o 
  -4  -5  11      164.46      155.39      5.56 o 
  -3  -5  11       76.90       78.64      2.47 o 
  -2  -5  11      458.31      459.34     10.76 o 
  -1  -5  11       72.33       60.18      5.79 o 
   0  -5  11       46.67       38.05      3.81 o 
   1  -5  11       65.15       79.40      5.25 o 
   2  -5  11      786.84      878.49     25.61 o 
   3  -5  11       16.96       11.63      1.50 o 
   4  -5  11      195.99      202.83     10.72 o 
  -8  -4  11        1.96        1.03      2.25 o 
  -7  -4  11       41.76       32.44      5.90 o 
  -6  -4  11      244.29      244.73      7.96 o 
  -5  -4  11       82.92       82.52      4.32 o 
  -4  -4  11       17.02       16.51      1.66 o 
  -3  -4  11       14.43       16.24      2.30 o 
  -2  -4  11        0.12       -0.48      1.01 o 
  -1  -4  11      184.29      199.45      6.01 o 
   0  -4  11       33.26       37.26      3.09 o 
   1  -4  11       25.69       21.00      2.88 o 
   2  -4  11       14.79       19.49      3.24 o 
   3  -4  11        1.13       -0.43      1.29 o 
   4  -4  11        4.79        3.52      2.59 o 
  -8  -3  11        0.19        1.44      3.16 o 
  -7  -3  11      227.08      254.11     13.38 o 
  -6  -3  11        2.49        4.06      1.74 o 
  -5  -3  11       11.77        8.77      1.48 o 
  -4  -3  11       80.65       81.63      2.80 o 
  -3  -3  11      322.64      316.13      7.85 o 
  -2  -3  11      327.41      314.57      7.25 o 
  -1  -3  11      614.14      586.68     11.27 o 
   0  -3  11       64.78       63.21      3.23 o 
   1  -3  11       32.99       30.76      2.82 o 
   2  -3  11       18.77       20.95      2.78 o 
   3  -3  11      375.74      372.34     11.10 o 
   4  -3  11        5.86        6.80      2.15 o 
  -8  -2  11        2.50        0.65      3.09 o 
  -7  -2  11        0.40        4.13      2.01 o 
  -6  -2  11       23.41       24.11      2.42 o 
  -5  -2  11       10.81       13.18      1.52 o 
  -4  -2  11      126.25      119.54      6.83 o 
  -3  -2  11      164.29      171.79      4.51 o 
  -2  -2  11      559.39      554.44     12.20 o 
  -1  -2  11      268.64      273.17     14.46 o 
   0  -2  11       82.41       73.21      4.85 o 
   1  -2  11        0.57       -0.82      0.82 o 
   2  -2  11       39.49       37.08      2.62 o 
   3  -2  11      164.00      178.86      5.41 o 
   4  -2  11       60.49       67.32      7.54 o 
  -9  -1  11        3.75       18.70      5.25 o 
  -8  -1  11        1.60        0.50      2.95 o 
  -7  -1  11       32.66       33.22      3.02 o 
  -6  -1  11      202.14      204.13      5.73 o 
  -5  -1  11       41.55       38.78      2.10 o 
  -4  -1  11        2.06        2.63      1.60 o 
  -3  -1  11      293.50      265.31      7.73 o 
  -2  -1  11      164.19      166.97      5.35 o 
  -1  -1  11      153.21      140.61      6.89 o 
   0  -1  11      423.45      439.29      8.82 o 
   1  -1  11      458.45      480.08      7.87 o 
   2  -1  11       18.64       22.03      2.16 o 
   3  -1  11       11.71       17.18      2.17 o 
   4  -1  11      121.81      136.92      9.15 o 
  -9   0  11       52.47       45.02      7.48 o 
  -8   0  11       54.99       61.86      8.13 o 
  -7   0  11        1.25        1.90      1.50 o 
  -6   0  11      520.32      498.21     10.27 o 
  -5   0  11       27.48       28.20      2.23 o 
  -4   0  11       14.71       13.71      2.88 o 
  -3   0  11       52.50       42.27      2.72 o 
  -2   0  11      286.95      251.10      9.32 o 
  -1   0  11        6.08        4.81      1.52 o 
   0   0  11      102.06      106.73      4.26 o 
   1   0  11        4.10        5.75      1.66 o 
   2   0  11        3.08        2.04      1.45 o 
   3   0  11      282.58      297.27      7.30 o 
   4   0  11       75.94       86.08      4.67 o 
  -9   1  11       76.80       87.24     10.00 o 
  -8   1  11      377.17      379.04     17.91 o 
  -7   1  11      233.89      233.73      6.81 o 
  -6   1  11       28.29       32.84      2.35 o 
  -5   1  11      444.10      418.25      8.28 o 
  -4   1  11       12.64        8.72      1.79 o 
  -3   1  11       62.40       67.87      3.55 o 
  -2   1  11      423.77      383.95      8.30 o 
  -1   1  11      230.49      231.23      5.99 o 
   0   1  11       13.40       11.87      1.12 o 
   1   1  11       89.72       90.04      3.30 o 
   2   1  11       91.56       95.06      5.64 o 
   3   1  11        1.55        1.71      1.29 o 
  -9   2  11       20.12       15.10      5.03 o 
  -8   2  11      337.81      327.33     16.47 o 
  -7   2  11       98.02      100.88      3.87 o 
  -6   2  11       11.71        9.11      1.53 o 
  -5   2  11        4.69        4.35      1.02 o 
  -4   2  11      338.50      293.15      7.68 o 
  -3   2  11        0.92        0.84      1.28 o 
  -2   2  11       40.73       39.94      2.98 o 
  -1   2  11       94.76      107.94      2.78 o 
   0   2  11       21.05       21.93      1.95 o 
   1   2  11       20.50       22.08      1.84 o 
   2   2  11      152.27      174.02      5.10 o 
   3   2  11       44.13       46.06      3.22 o 
  -8   3  11      156.23      159.53     11.51 o 
  -7   3  11      145.07      152.53      6.05 o 
  -6   3  11       45.18       44.34      2.85 o 
  -5   3  11       47.36       46.72      3.68 o 
  -4   3  11      124.78      113.93      7.03 o 
  -3   3  11      433.36      419.78      9.87 o 
  -2   3  11       21.41       18.15      2.12 o 
  -1   3  11        8.29        7.73      1.15 o 
   0   3  11      167.21      162.01      3.84 o 
   1   3  11       17.65       19.74      1.75 o 
   2   3  11        0.08       -0.60      0.96 o 
  -8   4  11       33.22       23.95      5.90 o 
  -7   4  11      233.70      241.09      9.39 o 
  -6   4  11       55.01       55.13      2.92 o 
  -5   4  11        0.08        0.71      0.98 o 
  -4   4  11       15.37       21.99      2.32 o 
  -3   4  11      335.84      331.84      9.34 o 
  -2   4  11      325.40      310.44      7.72 o 
  -1   4  11       79.34       77.90      3.62 o 
   0   4  11        1.77        2.62      1.11 o 
   1   4  11        7.78       11.14      1.64 o 
   2   4  11       46.70       56.15      3.61 o 
  -7   5  11       25.79       29.63      6.11 o 
  -6   5  11      182.15      186.59      4.90 o 
  -5   5  11        1.72       -0.10      1.06 o 
  -4   5  11       12.31        8.23      2.09 o 
  -3   5  11        7.04        8.87      1.97 o 
  -2   5  11      134.21      137.87      4.15 o 
  -1   5  11       27.61       28.60      2.45 o 
   0   5  11        0.36        1.74      1.12 o 
   1   5  11        0.06        0.30      1.09 o 
  -7   6  11        2.29        3.02      3.88 o 
  -6   6  11      107.62      123.88      5.83 o 
  -5   6  11       76.74       88.64      4.68 o 
  -4   6  11       13.45       17.70      2.20 o 
  -3   6  11      112.71      112.19      4.36 o 
  -2   6  11       17.56       19.43      2.70 o 
  -1   6  11       27.79       35.14      2.91 o 
   0   6  11        6.61        7.26      1.45 o 
  -5   7  11       56.50       51.13      4.49 o 
  -4   7  11       65.19       67.43      4.17 o 
  -3   7  11       22.90       24.14      2.51 o 
  -2   7  11       40.16       42.54      3.09 o 
  -3  -9  12      179.79      173.84     10.64 o 
  -2  -9  12      269.71      262.81     12.95 o 
  -1  -9  12      140.81      174.35     10.07 o 
   0  -9  12       68.42       61.78      6.76 o 
  -4  -8  12       30.09       35.60      5.68 o 
  -3  -8  12       33.92       40.64      5.61 o 
  -2  -8  12      134.04      131.52      6.69 o 
  -1  -8  12      394.51      420.03      9.15 o 
   0  -8  12        0.15        0.61      1.19 o 
   1  -8  12       20.93       20.23      2.20 o 
  -5  -7  12       12.79       14.53      4.24 o 
  -4  -7  12        1.52        6.87      1.93 o 
  -3  -7  12       80.85       77.67      4.42 o 
  -2  -7  12       28.68       27.38      2.30 o 
  -1  -7  12       26.72       24.38      2.02 o 
   0  -7  12       34.09       37.79      3.96 o 
   1  -7  12        0.34        1.14      1.32 o 
   2  -7  12        0.34       -1.29      2.16 o 
  -6  -6  12       43.74       46.10      6.62 o 
  -5  -6  12       83.86       91.99      7.62 o 
  -4  -6  12      207.24      215.04      7.18 o 
  -3  -6  12        1.91        0.70      1.09 o 
  -2  -6  12       33.69       33.33      1.82 o 
  -1  -6  12       69.52       66.23      2.10 o 
   0  -6  12       73.31       67.77      4.04 o 
   1  -6  12       18.20       19.71      3.45 o 
   2  -6  12       51.88       69.34      5.75 o 
   3  -6  12       73.06       72.50      6.98 o 
  -7  -5  12        4.20        6.16      2.43 o 
  -6  -5  12       47.81       51.59      4.83 o 
  -5  -5  12       46.12       47.06      3.18 o 
  -4  -5  12      113.09      116.09      4.68 o 
  -3  -5  12       25.21       21.11      1.46 o 
  -2  -5  12       62.31       57.88      3.25 o 
  -1  -5  12       13.30       12.93      1.80 o 
   0  -5  12        0.03        0.43      1.51 o 
   1  -5  12        0.95        0.65      1.65 o 
   2  -5  12      106.78      112.35      6.76 o 
   3  -5  12      220.74      210.96     10.29 o 
  -7  -4  12      140.29      129.82      9.71 o 
  -6  -4  12      184.91      191.93     11.04 o 
  -5  -4  12       72.77       73.73      3.42 o 
  -4  -4  12      359.43      374.57      6.44 o 
  -3  -4  12      141.54      136.09      4.91 o 
  -2  -4  12      181.33      166.66      5.16 o 
  -1  -4  12       24.94       22.22      2.01 o 
   0  -4  12        3.17        1.80      1.44 o 
   1  -4  12      838.53      845.40     23.45 o 
   2  -4  12      123.09      113.93      6.62 o 
   3  -4  12        0.88        2.66      2.30 o 
  -8  -3  12       41.83       51.21      7.62 o 
  -7  -3  12        2.20        0.72      2.81 o 
  -6  -3  12       48.34       46.63      3.26 o 
  -5  -3  12       63.11       60.55      3.48 o 
  -4  -3  12       10.64       15.91      2.59 o 
  -3  -3  12      164.94      163.52      7.98 o 
  -2  -3  12        1.38        3.70      1.73 o 
  -1  -3  12        4.17        1.98      0.81 o 
   0  -3  12      111.19      112.50      5.18 o 
   1  -3  12      396.18      419.25     10.91 o 
   2  -3  12       85.45       99.17      5.21 o 
   3  -3  12      117.49      122.30      6.24 o 
  -8  -2  12       70.64       72.93      8.63 o 
  -7  -2  12        0.18        0.98      1.69 o 
  -6  -2  12      128.77      140.84      5.77 o 
  -5  -2  12       63.59       62.52      3.22 o 
  -4  -2  12      105.70      106.30      6.33 o 
  -3  -2  12        6.43        8.59      1.80 o 
  -2  -2  12      139.75      126.14      7.29 o 
  -1  -2  12      815.13      725.29     27.40 o 
   0  -2  12       41.11       38.35      2.15 o 
   1  -2  12        7.06        4.60      1.92 o 
   2  -2  12       18.62       17.64      2.01 o 
   3  -2  12       81.67       88.50      4.25 o 
  -8  -1  12        0.79       -2.73      2.73 o 
  -7  -1  12        7.47        4.07      1.69 o 
  -6  -1  12       43.35       35.73      2.69 o 
  -5  -1  12      317.10      341.86     13.52 o 
  -4  -1  12      140.70      149.93     16.97 o 
  -3  -1  12      206.03      196.61     12.30 o 
  -2  -1  12       28.82       24.33      3.61 o 
  -1  -1  12      458.06      437.05     13.56 o 
   0  -1  12        0.65        1.98      1.57 o 
   1  -1  12      181.22      181.15      4.80 o 
   2  -1  12       29.83       27.51      2.57 o 
   3  -1  12       23.27       30.18      2.75 o 
  -8   0  12        0.01       -2.81      2.81 o 
  -7   0  12       52.27       53.93      3.69 o 
  -6   0  12       56.88       57.97      3.13 o 
  -5   0  12       75.13       75.13      4.98 o 
  -4   0  12       32.98       31.06      3.26 o 
  -3   0  12      473.98      436.07     10.53 o 
  -2   0  12       28.97       35.88      4.45 o 
  -1   0  12      110.44      104.77      7.31 o 
   0   0  12      414.71      433.88      9.25 o 
   1   0  12       17.99       18.87      1.78 o 
   2   0  12        0.20        1.07      1.35 o 
   3   0  12        7.78       10.83      2.04 o 
  -8   1  12       34.33       35.10      6.40 o 
  -7   1  12      326.13      316.73      8.20 o 
  -6   1  12      502.49      508.93      9.13 o 
  -5   1  12      104.73      107.82      6.00 o 
  -4   1  12       17.87       16.83      2.76 o 
  -3   1  12        1.24        0.37      1.68 o 
  -2   1  12      114.85      102.80      4.00 o 
  -1   1  12       79.16       77.93      5.23 o 
   0   1  12       70.23       76.06      2.33 o 
   1   1  12       90.41       92.84      5.21 o 
   2   1  12      125.60      147.56      4.50 o 
  -8   2  12       37.63       42.36      6.98 o 
  -7   2  12      104.13      110.39      4.15 o 
  -6   2  12       13.91       15.35      1.81 o 
  -5   2  12     1066.39     1031.20     15.43 o 
  -4   2  12      209.72      197.83      6.40 o 
  -3   2  12      238.11      245.39      6.97 o 
  -2   2  12       77.59       81.19      4.16 o 
  -1   2  12       84.92       79.45      3.65 o 
   0   2  12       47.61       55.97      2.41 o 
   1   2  12       24.23       23.56      1.79 o 
   2   2  12       10.97       11.69      1.57 o 
  -8   3  12        1.73        6.76      3.60 o 
  -7   3  12        3.97        6.75      1.91 o 
  -6   3  12        0.08        0.68      1.17 o 
  -5   3  12        8.97       13.66      1.47 o 
  -4   3  12       87.06       79.31      4.51 o 
  -3   3  12        7.20        8.41      1.94 o 
  -2   3  12       13.35       12.95      2.33 o 
  -1   3  12        1.65        1.59      1.36 o 
   0   3  12      343.56      358.00      6.63 o 
   1   3  12       12.41        9.32      2.01 o 
  -7   4  12       84.35       92.04     11.72 o 
  -6   4  12       51.26       50.71      2.89 o 
  -5   4  12        0.59       -0.96      0.96 o 
  -4   4  12       71.95       68.68      4.69 o 
  -3   4  12       36.83       37.57      3.59 o 
  -2   4  12        3.67        3.34      1.63 o 
  -1   4  12      146.67      148.39      5.71 o 
   0   4  12       48.98       46.67      2.62 o 
  -6   5  12       31.06       26.23      2.60 o 
  -5   5  12        2.94        2.59      1.22 o 
  -4   5  12       75.32       77.76      5.07 o 
  -3   5  12        5.87        8.59      2.37 o 
  -2   5  12      158.72      167.66      6.17 o 
  -1   5  12       27.62       25.13      3.00 o 
  -5   6  12        4.10        2.19      1.62 o 
  -4   6  12       25.17       44.06      4.20 o 
  -3   6  12      233.05      259.27      8.64 o 
  -2   6  12        0.07       -1.09      2.29 o 
  -3  -8  13       27.04       30.28      5.03 o 
  -2  -8  13       10.89        6.21      2.81 o 
  -1  -8  13        7.29        6.27      2.30 o 
  -4  -7  13      121.82      117.96      8.42 o 
  -3  -7  13        4.85        7.87      1.60 o 
  -2  -7  13       67.96       73.57      4.19 o 
  -1  -7  13       63.97       62.14      6.04 o 
   0  -7  13        7.20       12.37      3.02 o 
   1  -7  13       21.01       25.32      4.17 o 
  -5  -6  13       10.30       11.08      3.60 o 
  -4  -6  13        0.94        2.67      1.59 o 
  -3  -6  13      115.17      120.49      3.91 o 
  -2  -6  13       97.62      109.18      6.76 o 
  -1  -6  13      173.38      184.54      6.18 o 
   0  -6  13       20.87       21.87      2.51 o 
   1  -6  13       66.73       62.93      5.18 o 
  -6  -5  13        4.61        1.87      2.66 o 
  -5  -5  13        4.32        5.46      1.56 o 
  -4  -5  13       69.62       78.06      3.83 o 
  -3  -5  13      119.66      121.92      3.70 o 
  -2  -5  13        6.69        4.73      1.91 o 
  -1  -5  13       17.73       22.35      2.26 o 
   0  -5  13      222.49      209.80      8.77 o 
   1  -5  13       38.18       35.17      4.10 o 
   2  -5  13       39.97       34.60      4.46 o 
  -7  -4  13        0.43        3.24      3.09 o 
  -6  -4  13        7.60       10.43      1.99 o 
  -5  -4  13        3.43        5.58      1.73 o 
  -4  -4  13      431.00      424.16      6.92 o 
  -3  -4  13      161.59      156.35      5.34 o 
  -2  -4  13      141.57      135.48      4.55 o 
  -1  -4  13      101.85      105.66      8.06 o 
   0  -4  13        0.03        1.44      1.44 o 
   1  -4  13        1.58        0.36      1.65 o 
   2  -4  13        0.24        3.67      2.09 o 
  -7  -3  13        5.55        3.81      3.09 o 
  -6  -3  13        9.77       10.82      2.51 o 
  -5  -3  13        0.03        0.78      1.21 o 
  -4  -3  13      177.19      180.63      6.00 o 
  -3  -3  13      351.15      353.19      8.44 o 
  -2  -3  13      258.20      228.94      5.75 o 
  -1  -3  13       62.63       62.01      2.38 o 
   0  -3  13        3.29        6.26      3.88 o 
   1  -3  13      429.08      487.68     12.40 o 
   2  -3  13      222.84      234.63     11.51 o 
  -7  -2  13       60.87       65.47      4.53 o 
  -6  -2  13      116.74      125.53      5.58 o 
  -5  -2  13        4.12        6.47      2.73 o 
  -4  -2  13        6.49        6.47      2.23 o 
  -3  -2  13      267.99      265.58     15.39 o 
  -2  -2  13      210.13      192.11      4.35 o 
  -1  -2  13       52.72       51.43      8.20 o 
   0  -2  13        0.41       -1.94      1.94 o 
   1  -2  13        3.90        2.51      2.12 o 
   2  -2  13      188.82      200.29      8.57 o 
  -7  -1  13      106.91      116.82      5.45 o 
  -6  -1  13       24.75       28.00      2.43 o 
  -5  -1  13        1.36        1.87      2.45 o 
  -4  -1  13      116.93      121.33      5.83 o 
  -3  -1  13       42.85       43.78      5.14 o 
  -2  -1  13        1.38        1.58      3.24 o 
  -1  -1  13       12.72        8.76      2.65 o 
   0  -1  13       34.12       40.08      5.34 o 
   1  -1  13       39.96       54.42      4.48 o 
   2  -1  13       92.26       98.62      4.33 o 
  -7   0  13      288.72      318.84     11.70 o 
  -6   0  13      118.50      107.27      3.94 o 
  -5   0  13       40.61       42.18      4.19 o 
  -4   0  13       60.24       53.35     11.69 o 
  -3   0  13       10.68       10.56      1.77 o 
  -2   0  13      137.71      145.30     15.39 o 
  -1   0  13       19.37        9.47      3.02 o 
   0   0  13       20.36       27.22      4.20 o 
   1   0  13       48.92       44.10      3.39 o 
  -7   1  13      143.57      164.25      5.67 o 
  -6   1  13       36.44       38.70      2.55 o 
  -5   1  13        1.85        3.09      1.97 o 
  -4   1  13        0.15        1.20      1.43 o 
  -3   1  13        5.93        8.62      1.69 o 
  -2   1  13       55.39       61.81     14.96 o 
  -1   1  13       17.78       14.90      3.44 o 
   0   1  13      141.99      163.99      4.58 o 
   1   1  13       24.63       29.27      3.04 o 
  -7   2  13      325.95      357.85      7.91 o 
  -6   2  13       54.64       56.76      3.92 o 
  -5   2  13        2.22        5.59      1.81 o 
  -4   2  13      419.03      410.07      9.95 o 
  -3   2  13       40.11       44.09      3.37 o 
  -2   2  13       61.69       66.18      5.12 o 
  -1   2  13      142.45      145.46      4.88 o 
   0   2  13       11.10       13.16      1.50 o 
  -7   3  13       23.89       27.69      3.01 o 
  -6   3  13      114.02      126.42     10.00 o 
  -5   3  13       17.69       12.31      2.40 o 
  -4   3  13       31.28       32.28      4.41 o 
  -3   3  13      142.89      150.47      6.51 o 
  -2   3  13       10.15        8.83      2.07 o 
  -1   3  13        0.05        0.55      1.53 o 
   0   3  13        6.49        4.54      1.43 o 
  -6   4  13       67.83       71.85      5.19 o 
  -5   4  13       11.09        9.22      4.28 o 
  -4   4  13      160.26      175.03      6.63 o 
  -3   4  13      121.93      130.07      5.92 o 
  -2   4  13       93.22      112.36     11.47 o 
  -1   4  13      103.48      113.77      6.08 o 
  -4  -6  14        0.77       -2.01      2.09 o 
  -3  -6  14        0.01        3.24      2.30 o 
  -2  -6  14        0.99        3.96      2.23 o 
  -1  -6  14        1.16        2.66      2.01 o 
  -5  -5  14       10.08       15.46      3.88 o 
  -4  -5  14       41.20       41.72      5.25 o 
  -3  -5  14      180.05      180.26      6.23 o 
  -2  -5  14       54.32       51.86      3.43 o 
  -1  -5  14      390.85      386.19      9.28 o 
   0  -5  14      118.58      124.52      6.90 o 
  -5  -4  14      194.74      225.70     11.15 o 
  -4  -4  14        6.62        9.55      1.97 o 
  -3  -4  14       10.98       18.25      2.18 o 
  -2  -4  14       96.20       94.39      5.54 o 
  -1  -4  14      200.54      216.82      5.77 o 
   0  -4  14      174.23      193.84      7.77 o 
  -6  -3  14       29.64       42.80      5.97 o 
  -5  -3  14        3.52        2.95      2.37 o 
  -4  -3  14       45.88       47.90      5.03 o 
  -3  -3  14       19.38       22.10      2.81 o 
  -2  -3  14       16.57       20.10      1.73 o 
  -1  -3  14       47.98       41.64      2.88 o 
   0  -3  14        0.38        1.65      3.45 o 
  -6  -2  14       67.88       84.51      7.91 o 
  -5  -2  14       57.22       57.40      5.90 o 
  -4  -2  14        0.82        2.16      2.01 o 
  -3  -2  14      115.44      137.74      5.46 o 
  -2  -2  14      126.09      131.12     12.95 o 
  -1  -2  14        7.43        5.83      4.17 o 
   0  -2  14       86.35       79.62     10.57 o 
  -6  -1  14       77.36      107.02      7.84 o 
  -5  -1  14       65.60       62.21      6.11 o 
  -4  -1  14       30.50       31.86      3.35 o 
  -3  -1  14        1.51        5.35      1.45 o 
  -2  -1  14        7.53        6.90      4.68 o 
  -1  -1  14       10.99        9.05      3.11 o 
   0  -1  14       41.00       63.84      6.39 o 
  -6   0  14       92.79       89.19      7.12 o 
  -5   0  14       64.90       67.11      5.23 o 
  -4   0  14        1.64        5.80      1.96 o 
  -3   0  14       64.17       40.13      7.48 o 
  -2   0  14      152.55      169.98      8.77 o 
  -1   0  14       81.90       82.19      7.19 o 
   0   0  14        3.93        4.34      2.60 o 
  -6   1  14       70.27       81.06      6.20 o 
  -5   1  14      284.83      324.92     10.57 o 
  -4   1  14        4.65        4.75      2.05 o 
  -3   1  14        0.10        3.21      2.42 o 
  -2   1  14       25.63       25.65      4.28 o 
  -1   1  14      239.97      264.53     16.00 o 
  -5   2  14       50.88       37.76      7.48 o 
  -4   2  14       13.56       11.93      3.71 o 
  -3   2  14      225.88      234.72      7.06 o 
  -2   2  14       70.94       71.14      6.81 o 
  -4   3  14       17.82       10.15      2.19 o 
  -3   3  14      102.73      119.76      5.66 o 
  -4  -3  15       19.79       22.66      3.60 o 
  -3  -3  15        5.32        4.95      1.34 o 
  -2  -3  15       53.44       42.08      3.09 o 
  -4  -2  15       47.65       63.15      4.82 o 
  -2  -2  15        7.72        9.57      4.82 o 
  -4  -1  15       47.36       46.40      3.93 o 
  -3  -1  15       91.38       95.52     11.58 o 
  -2  -1  15      168.06      169.96     13.52 o 
  -4   0  15        5.87        9.78      2.32 o 
  -3   0  15       12.42        4.68      4.39 o 
                                                 
